# Supplementary material for: Microbiome-Metabolome Analysis of the Immune Microenvironment of the Cecal Contents, Soft Feces, and Hard Feces of Hyplus Rabbits
Source: Oxid Med Cell Longev. 2022 Oct 30;2022:5725442. doi: 10.1155/2022/5725442 (PMC9713467; doi:10.1155/2022/5725442)
Supplement: Supplementary 1 — Table S1: the ASV/OTU abundance table. [file 5725442.f1.txt]

Supplementary Table S1
Con	HF	SF
ASV_24221	ASV_24221	ASV_24221
ASV_63805	ASV_63805	ASV_63805
ASV_63870	ASV_63870	ASV_48275
ASV_48275	ASV_48275	ASV_39498
ASV_39498	ASV_39498	ASV_3735
ASV_3735	ASV_3735	ASV_32307
ASV_32307	ASV_4967	ASV_4967
ASV_4967	ASV_54439	ASV_54439
ASV_54439	ASV_25167	ASV_25167
ASV_25167	ASV_32529	ASV_1303
ASV_37246	ASV_53687	ASV_37246
ASV_32529	ASV_43098	ASV_32529
ASV_53687	ASV_13900	ASV_53687
ASV_43098	ASV_45297	ASV_43098
ASV_48994	ASV_36971	ASV_13900
ASV_13900	ASV_48298	ASV_45297
ASV_45297	ASV_50015	ASV_36971
ASV_36971	ASV_39111	ASV_48298
ASV_48298	ASV_34144	ASV_50015
ASV_50015	ASV_33236	ASV_39111
ASV_39111	ASV_46438	ASV_34144
ASV_34144	ASV_391	ASV_33236
ASV_33236	ASV_16851	ASV_46438
ASV_46438	ASV_57443	ASV_391
ASV_391	ASV_51101	ASV_16851
ASV_57443	ASV_45969	ASV_57443
ASV_51101	ASV_44771	ASV_51101
ASV_44771	ASV_21437	ASV_45969
ASV_21437	ASV_40751	ASV_44771
ASV_40751	ASV_39095	ASV_21437
ASV_46778	ASV_11904	ASV_40751
ASV_39095	ASV_37020	ASV_39095
ASV_11904	ASV_57989	ASV_11904
ASV_2823	ASV_11082	ASV_37020
ASV_37020	ASV_5995	ASV_57989
ASV_5995	ASV_18954	ASV_59088
ASV_51326	ASV_51326	ASV_19740
ASV_21136	ASV_21136	ASV_11082
ASV_37576	ASV_37576	ASV_5995
ASV_34251	ASV_35012	ASV_18954
ASV_35012	ASV_54635	ASV_51326
ASV_16594	ASV_16594	ASV_37576
ASV_35060	ASV_35060	ASV_8063
ASV_42289	ASV_42289	ASV_35012
ASV_22652	ASV_215	ASV_54635
ASV_40090	ASV_24253	ASV_35060
ASV_55972	ASV_22652	ASV_42289
ASV_43594	ASV_40090	ASV_215
ASV_11289	ASV_55972	ASV_24253
ASV_5732	ASV_43594	ASV_45889
ASV_57242	ASV_11289	ASV_22652
ASV_41740	ASV_5732	ASV_40090
ASV_2734	ASV_57242	ASV_55972
ASV_5646	ASV_41740	ASV_43594
ASV_31378	ASV_49896	ASV_11289
ASV_55235	ASV_2734	ASV_5732
ASV_64054	ASV_55235	ASV_57242
ASV_14901	ASV_64054	ASV_49896
ASV_21528	ASV_14901	ASV_2734
ASV_21331	ASV_21331	ASV_55235
ASV_25230	ASV_30853	ASV_64054
ASV_20232	ASV_25230	ASV_14901
ASV_54382	ASV_20232	ASV_21331
ASV_23860	ASV_54382	ASV_56460
ASV_26223	ASV_65629	ASV_30853
ASV_39938	ASV_26223	ASV_25230
ASV_1571	ASV_39938	ASV_20232
ASV_22732	ASV_1571	ASV_54382
ASV_56748	ASV_22732	ASV_65629
ASV_26150	ASV_41988	ASV_26223
ASV_19431	ASV_56748	ASV_39938
ASV_46748	ASV_26150	ASV_22138
ASV_48794	ASV_19431	ASV_1571
ASV_25369	ASV_46748	ASV_22732
ASV_27614	ASV_48913	ASV_41988
ASV_15769	ASV_48794	ASV_56748
ASV_26762	ASV_3936	ASV_26150
ASV_60627	ASV_62989	ASV_19431
ASV_64260	ASV_25369	ASV_46748
ASV_25729	ASV_27614	ASV_48913
ASV_18790	ASV_15769	ASV_48794
ASV_51362	ASV_60627	ASV_3936
ASV_39132	ASV_64260	ASV_62989
ASV_44512	ASV_25729	ASV_25369
ASV_5767	ASV_18790	ASV_27614
ASV_47551	ASV_39132	ASV_15769
ASV_38708	ASV_5767	ASV_26762
ASV_40445	ASV_47551	ASV_60627
ASV_19578	ASV_38708	ASV_48926
ASV_23554	ASV_40445	ASV_64260
ASV_35814	ASV_23554	ASV_25729
ASV_1937	ASV_35814	ASV_18790
ASV_3505	ASV_24789	ASV_22495
ASV_46949	ASV_3505	ASV_39132
ASV_45249	ASV_46949	ASV_52852
ASV_33373	ASV_45249	ASV_48573
ASV_10727	ASV_33373	ASV_5767
ASV_60837	ASV_52703	ASV_47551
ASV_59886	ASV_60837	ASV_38708
ASV_17634	ASV_9787	ASV_19578
ASV_14972	ASV_59886	ASV_23554
ASV_12930	ASV_17634	ASV_35814
ASV_13206	ASV_14972	ASV_24789
ASV_41907	ASV_19967	ASV_3505
ASV_31405	ASV_12930	ASV_46949
ASV_53558	ASV_23019	ASV_33373
ASV_60709	ASV_49801	ASV_52703
ASV_28436	ASV_13206	ASV_60837
ASV_22999	ASV_41907	ASV_9787
ASV_46423	ASV_31405	ASV_59886
ASV_9444	ASV_53558	ASV_17634
ASV_42435	ASV_28436	ASV_14972
ASV_43420	ASV_22999	ASV_19967
ASV_46216	ASV_9444	ASV_12930
ASV_22079	ASV_42435	ASV_49801
ASV_10105	ASV_43420	ASV_13206
ASV_37836	ASV_46216	ASV_41907
ASV_47792	ASV_22079	ASV_31405
ASV_61048	ASV_57160	ASV_53558
ASV_63128	ASV_30302	ASV_28436
ASV_25303	ASV_10105	ASV_22999
ASV_64330	ASV_13568	ASV_9444
ASV_4884	ASV_37836	ASV_42435
ASV_63122	ASV_47792	ASV_43420
ASV_48529	ASV_61048	ASV_46216
ASV_10010	ASV_63128	ASV_22079
ASV_13705	ASV_25303	ASV_57160
ASV_38200	ASV_64330	ASV_30302
ASV_13814	ASV_35772	ASV_10105
ASV_43140	ASV_63122	ASV_13568
ASV_5425	ASV_10010	ASV_37836
ASV_9834	ASV_13705	ASV_47792
ASV_17331	ASV_38200	ASV_61048
ASV_25070	ASV_34225	ASV_36018
ASV_53496	ASV_13814	ASV_63128
ASV_49594	ASV_54307	ASV_25303
ASV_13519	ASV_10355	ASV_64330
ASV_27250	ASV_43140	ASV_35772
ASV_33423	ASV_5425	ASV_10010
ASV_47932	ASV_9834	ASV_38200
ASV_54531	ASV_53849	ASV_34225
ASV_37818	ASV_17331	ASV_13814
ASV_64478	ASV_61078	ASV_54307
ASV_60993	ASV_25070	ASV_62502
ASV_59306	ASV_53496	ASV_10355
ASV_3938	ASV_49594	ASV_43140
ASV_5874	ASV_13519	ASV_5425
ASV_39048	ASV_27250	ASV_9834
ASV_4683	ASV_37043	ASV_53849
ASV_50509	ASV_16069	ASV_62645
ASV_30538	ASV_33423	ASV_61078
ASV_60347	ASV_47932	ASV_25070
ASV_57794	ASV_54531	ASV_53496
ASV_32674	ASV_60993	ASV_49594
ASV_52163	ASV_59306	ASV_13519
ASV_34217	ASV_38378	ASV_27250
ASV_41792	ASV_39048	ASV_37043
ASV_6739	ASV_5082	ASV_16069
ASV_7743	ASV_4683	ASV_47932
ASV_15323	ASV_50509	ASV_16876
ASV_61642	ASV_21176	ASV_60993
ASV_39841	ASV_57794	ASV_65397
ASV_47324	ASV_52163	ASV_30534
ASV_37914	ASV_6739	ASV_33974
ASV_21385	ASV_33075	ASV_38378
ASV_41653	ASV_61642	ASV_39048
ASV_48252	ASV_31397	ASV_5082
ASV_31214	ASV_37914	ASV_50509
ASV_58286	ASV_21385	ASV_21176
ASV_54559	ASV_41653	ASV_52163
ASV_31392	ASV_48252	ASV_6739
ASV_51345	ASV_58286	ASV_24752
ASV_59347	ASV_54559	ASV_14264
ASV_2916	ASV_51345	ASV_61642
ASV_22273	ASV_2916	ASV_31397
ASV_56501	ASV_22273	ASV_21385
ASV_9546	ASV_9546	ASV_41653
ASV_12064	ASV_489	ASV_48252
ASV_489	ASV_65443	ASV_58286
ASV_37877	ASV_29373	ASV_54559
ASV_65443	ASV_13463	ASV_31392
ASV_29373	ASV_55120	ASV_10609
ASV_13463	ASV_62572	ASV_51345
ASV_55120	ASV_3904	ASV_59347
ASV_62572	ASV_28990	ASV_45803
ASV_33689	ASV_53722	ASV_2916
ASV_3904	ASV_22828	ASV_22273
ASV_28990	ASV_34507	ASV_9546
ASV_7696	ASV_7629	ASV_54851
ASV_53722	ASV_50069	ASV_12064
ASV_59097	ASV_5332	ASV_489
ASV_7629	ASV_51213	ASV_65443
ASV_46823	ASV_25562	ASV_36056
ASV_50069	ASV_63462	ASV_13463
ASV_5332	ASV_11600	ASV_55120
ASV_64574	ASV_21376	ASV_62572
ASV_51213	ASV_34514	ASV_3904
ASV_25562	ASV_30552	ASV_28990
ASV_63462	ASV_26139	ASV_34507
ASV_11600	ASV_7278	ASV_7629
ASV_39987	ASV_51090	ASV_50069
ASV_27560	ASV_39749	ASV_51213
ASV_1346	ASV_51841	ASV_25562
ASV_21376	ASV_57028	ASV_19992
ASV_33045	ASV_62968	ASV_29940
ASV_34514	ASV_31375	ASV_21376
ASV_30552	ASV_39824	ASV_34514
ASV_26139	ASV_42515	ASV_7278
ASV_7278	ASV_20137	ASV_12664
ASV_12664	ASV_26420	ASV_51090
ASV_51090	ASV_35262	ASV_39749
ASV_39749	ASV_40772	ASV_51841
ASV_57028	ASV_47286	ASV_57028
ASV_54145	ASV_27098	ASV_62968
ASV_62968	ASV_14657	ASV_31375
ASV_31375	ASV_52340	ASV_39824
ASV_39824	ASV_31167	ASV_42515
ASV_42515	ASV_17905	ASV_20137
ASV_26420	ASV_42498	ASV_26420
ASV_59620	ASV_9139	ASV_57055
ASV_57055	ASV_27804	ASV_35262
ASV_40772	ASV_61987	ASV_27098
ASV_24061	ASV_2615	ASV_14657
ASV_47286	ASV_22236	ASV_52340
ASV_27098	ASV_33092	ASV_31167
ASV_14657	ASV_13364	ASV_17905
ASV_52340	ASV_59134	ASV_36874
ASV_31167	ASV_38230	ASV_18792
ASV_17905	ASV_32985	ASV_9139
ASV_42498	ASV_32750	ASV_23616
ASV_9139	ASV_20396	ASV_61987
ASV_23616	ASV_14592	ASV_33092
ASV_44934	ASV_30356	ASV_7436
ASV_7400	ASV_49897	ASV_32963
ASV_27804	ASV_48550	ASV_13364
ASV_61987	ASV_14764	ASV_38230
ASV_2615	ASV_28228	ASV_32985
ASV_59212	ASV_42209	ASV_32750
ASV_22236	ASV_63775	ASV_20396
ASV_33092	ASV_18099	ASV_14592
ASV_7436	ASV_56983	ASV_30356
ASV_54105	ASV_44801	ASV_48550
ASV_38230	ASV_36375	ASV_14764
ASV_32985	ASV_1581	ASV_28228
ASV_15189	ASV_38259	ASV_42209
ASV_32750	ASV_46857	ASV_43562
ASV_5956	ASV_22260	ASV_63775
ASV_22002	ASV_59645	ASV_18099
ASV_14796	ASV_15248	ASV_41262
ASV_20396	ASV_56831	ASV_56983
ASV_9075	ASV_64822	ASV_44801
ASV_14592	ASV_3871	ASV_36375
ASV_30356	ASV_54565	ASV_1581
ASV_49897	ASV_37721	ASV_38259
ASV_48550	ASV_62974	ASV_46857
ASV_40140	ASV_37061	ASV_16123
ASV_14764	ASV_62949	ASV_59645
ASV_28228	ASV_3777	ASV_15248
ASV_42209	ASV_415	ASV_56831
ASV_62231	ASV_4653	ASV_64822
ASV_19843	ASV_9114	ASV_3871
ASV_63775	ASV_48987	ASV_54565
ASV_18099	ASV_26770	ASV_37721
ASV_15891	ASV_2926	ASV_62974
ASV_21900	ASV_30860	ASV_37061
ASV_44801	ASV_27435	ASV_50002
ASV_17047	ASV_37210	ASV_30104
ASV_36375	ASV_27620	ASV_20318
ASV_61955	ASV_49415	ASV_62949
ASV_4732	ASV_16920	ASV_415
ASV_1581	ASV_45031	ASV_4653
ASV_65114	ASV_8189	ASV_48987
ASV_29242	ASV_35596	ASV_26770
ASV_46857	ASV_11361	ASV_2926
ASV_22260	ASV_51144	ASV_30860
ASV_50269	ASV_9259	ASV_27435
ASV_25835	ASV_811	ASV_22233
ASV_31742	ASV_20494	ASV_49415
ASV_47839	ASV_15483	ASV_16920
ASV_59645	ASV_65565	ASV_45031
ASV_13712	ASV_48080	ASV_8189
ASV_15248	ASV_14980	ASV_35596
ASV_1401	ASV_23933	ASV_11361
ASV_56831	ASV_41500	ASV_51144
ASV_17314	ASV_21508	ASV_9259
ASV_64822	ASV_61942	ASV_22166
ASV_17548	ASV_8624	ASV_811
ASV_3871	ASV_44572	ASV_2776
ASV_63326	ASV_46477	ASV_15483
ASV_14388	ASV_29061	ASV_23273
ASV_54565	ASV_8319	ASV_14980
ASV_37721	ASV_18488	ASV_23933
ASV_62974	ASV_53854	ASV_41500
ASV_21706	ASV_43430	ASV_18874
ASV_30105	ASV_37444	ASV_8624
ASV_40530	ASV_10850	ASV_44572
ASV_2449	ASV_55564	ASV_46477
ASV_50002	ASV_39555	ASV_29061
ASV_31861	ASV_54608	ASV_8319
ASV_62949	ASV_15607	ASV_62925
ASV_19907	ASV_15445	ASV_18488
ASV_3777	ASV_36118	ASV_53854
ASV_415	ASV_9934	ASV_43430
ASV_64171	ASV_19229	ASV_59500
ASV_20975	ASV_47788	ASV_37444
ASV_9114	ASV_50119	ASV_10850
ASV_51991	ASV_56028	ASV_55564
ASV_30860	ASV_32255	ASV_39555
ASV_27435	ASV_33690	ASV_54608
ASV_27620	ASV_63401	ASV_15607
ASV_49415	ASV_22847	ASV_15445
ASV_21021	ASV_56734	ASV_36118
ASV_16920	ASV_23007	ASV_9934
ASV_8188	ASV_39239	ASV_19229
ASV_55452	ASV_50833	ASV_47788
ASV_27324	ASV_49769	ASV_50119
ASV_16420	ASV_17146	ASV_56028
ASV_8189	ASV_58842	ASV_32255
ASV_35596	ASV_30160	ASV_33690
ASV_29286	ASV_36122	ASV_63401
ASV_46737	ASV_52749	ASV_22847
ASV_32131	ASV_4589	ASV_64829
ASV_11361	ASV_17422	ASV_18866
ASV_51144	ASV_38986	ASV_23007
ASV_54872	ASV_37186	ASV_39239
ASV_9259	ASV_33024	ASV_49769
ASV_811	ASV_4764	ASV_17146
ASV_28143	ASV_65187	ASV_50891
ASV_7748	ASV_10104	ASV_58842
ASV_2776	ASV_44912	ASV_36122
ASV_6286	ASV_37152	ASV_4589
ASV_20494	ASV_62733	ASV_32091
ASV_9228	ASV_34959	ASV_13597
ASV_59135	ASV_31302	ASV_17422
ASV_20606	ASV_13473	ASV_38986
ASV_61096	ASV_24852	ASV_14495
ASV_45688	ASV_65168	ASV_33024
ASV_65565	ASV_41291	ASV_36125
ASV_48080	ASV_31701	ASV_65187
ASV_14980	ASV_53079	ASV_10104
ASV_25209	ASV_18908	ASV_44912
ASV_23933	ASV_17095	ASV_37152
ASV_4943	ASV_26965	ASV_58239
ASV_12173	ASV_23797	ASV_62733
ASV_62503	ASV_15106	ASV_31302
ASV_41500	ASV_17858	ASV_13473
ASV_58995	ASV_17743	ASV_2001
ASV_5664	ASV_13411	ASV_53441
ASV_60599	ASV_37920	ASV_8298
ASV_21508	ASV_33957	ASV_41291
ASV_61942	ASV_51526	ASV_31701
ASV_8624	ASV_51424	ASV_53079
ASV_46714	ASV_50275	ASV_18908
ASV_58733	ASV_2808	ASV_17095
ASV_41200	ASV_25282	ASV_63468
ASV_9930	ASV_19753	ASV_1647
ASV_55900	ASV_28258	ASV_56535
ASV_46477	ASV_4147	ASV_23797
ASV_37035	ASV_44516	ASV_15106
ASV_58245	ASV_31035	ASV_17858
ASV_29061	ASV_9061	ASV_15596
ASV_8319	ASV_54605	ASV_41143
ASV_15647	ASV_53896	ASV_13411
ASV_44724	ASV_52240	ASV_37920
ASV_25048	ASV_46788	ASV_33957
ASV_53854	ASV_12236	ASV_51526
ASV_10935	ASV_39003	ASV_62003
ASV_8211	ASV_42970	ASV_23206
ASV_37444	ASV_56275	ASV_51424
ASV_11194	ASV_36843	ASV_2808
ASV_10850	ASV_3456	ASV_25282
ASV_34804	ASV_22348	ASV_25688
ASV_55564	ASV_19336	ASV_1296
ASV_7105	ASV_12681	ASV_28258
ASV_16560	ASV_24127	ASV_3345
ASV_63699	ASV_24213	ASV_20289
ASV_62116	ASV_58601	ASV_49281
ASV_11209	ASV_32003	ASV_19482
ASV_39555	ASV_29916	ASV_15417
ASV_54608	ASV_28523	ASV_44516
ASV_55034	ASV_8637	ASV_31035
ASV_22270	ASV_64786	ASV_9061
ASV_15607	ASV_28492	ASV_54605
ASV_5423	ASV_39325	ASV_53896
ASV_36118	ASV_44077	ASV_46788
ASV_25723	ASV_1114	ASV_12236
ASV_51041	ASV_27057	ASV_39003
ASV_38833	ASV_36738	ASV_42970
ASV_9934	ASV_39817	ASV_47275
ASV_19229	ASV_38525	ASV_56275
ASV_60979	ASV_25409	ASV_3456
ASV_13132	ASV_41073	ASV_19336
ASV_38852	ASV_43846	ASV_34370
ASV_14909	ASV_54409	ASV_12681
ASV_42821	ASV_6667	ASV_24127
ASV_28801	ASV_60918	ASV_24213
ASV_47788	ASV_53713	ASV_58601
ASV_31240	ASV_21149	ASV_3566
ASV_50119	ASV_23501	ASV_32003
ASV_14920	ASV_15221	ASV_28523
ASV_56028	ASV_17695	ASV_64786
ASV_11903	ASV_46600	ASV_28492
ASV_33998	ASV_57377	ASV_25146
ASV_64385	ASV_37378	ASV_49137
ASV_9691	ASV_32997	ASV_60503
ASV_32255	ASV_63596	ASV_58656
ASV_25537	ASV_5403	ASV_44077
ASV_7612	ASV_55864	ASV_27057
ASV_33690	ASV_47067	ASV_36738
ASV_47669	ASV_26172	ASV_39817
ASV_63401	ASV_28912	ASV_38525
ASV_4172	ASV_58355	ASV_41073
ASV_35909	ASV_33128	ASV_56456
ASV_23291	ASV_29122	ASV_54409
ASV_9957	ASV_45377	ASV_61574
ASV_45515	ASV_17991	ASV_60918
ASV_21894	ASV_36840	ASV_53713
ASV_54857	ASV_37107	ASV_23501
ASV_9297	ASV_27538	ASV_17695
ASV_23569	ASV_18216	ASV_46600
ASV_8088	ASV_10224	ASV_57377
ASV_25843	ASV_8595	ASV_32997
ASV_42160	ASV_34473	ASV_63596
ASV_20432	ASV_59613	ASV_50734
ASV_23007	ASV_26288	ASV_5403
ASV_39239	ASV_29087	ASV_26172
ASV_50833	ASV_47510	ASV_28912
ASV_49769	ASV_30007	ASV_58355
ASV_58898	ASV_9551	ASV_29122
ASV_64380	ASV_4348	ASV_45377
ASV_17146	ASV_39262	ASV_17991
ASV_49341	ASV_26879	ASV_36840
ASV_58842	ASV_47698	ASV_15265
ASV_11423	ASV_55513	ASV_37107
ASV_61775	ASV_61825	ASV_27538
ASV_30160	ASV_8651	ASV_18216
ASV_36122	ASV_27595	ASV_10224
ASV_10809	ASV_9921	ASV_30878
ASV_43046	ASV_57742	ASV_8595
ASV_52749	ASV_47634	ASV_47122
ASV_13120	ASV_56552	ASV_59613
ASV_33383	ASV_899	ASV_29087
ASV_32091	ASV_15761	ASV_30007
ASV_13597	ASV_35746	ASV_9551
ASV_56689	ASV_29427	ASV_4348
ASV_49007	ASV_57744	ASV_39262
ASV_14246	ASV_55914	ASV_10688
ASV_17422	ASV_49944	ASV_40525
ASV_38986	ASV_11817	ASV_47698
ASV_31597	ASV_52640	ASV_55513
ASV_28522	ASV_52038	ASV_61825
ASV_37186	ASV_37071	ASV_8651
ASV_890	ASV_18662	ASV_27595
ASV_14495	ASV_17688	ASV_18490
ASV_35687	ASV_48922	ASV_49312
ASV_33024	ASV_37452	ASV_9921
ASV_46996	ASV_63771	ASV_57742
ASV_4764	ASV_33593	ASV_47634
ASV_65187	ASV_65551	ASV_56552
ASV_10104	ASV_10836	ASV_899
ASV_45619	ASV_2621	ASV_15761
ASV_44912	ASV_27644	ASV_35746
ASV_37152	ASV_60425	ASV_29427
ASV_24983	ASV_44360	ASV_55914
ASV_58239	ASV_61692	ASV_49944
ASV_21678	ASV_21270	ASV_11817
ASV_12438	ASV_21067	ASV_63828
ASV_27350	ASV_34597	ASV_52038
ASV_34959	ASV_39226	ASV_37071
ASV_11485	ASV_37468	ASV_18662
ASV_13766	ASV_15489	ASV_17688
ASV_40375	ASV_13026	ASV_48922
ASV_49673	ASV_10865	ASV_37452
ASV_31302	ASV_26525	ASV_33593
ASV_24188	ASV_4853	ASV_51734
ASV_43763	ASV_22462	ASV_65551
ASV_13473	ASV_12364	ASV_10836
ASV_46143	ASV_40661	ASV_2621
ASV_43488	ASV_28793	ASV_60425
ASV_65168	ASV_24672	ASV_44360
ASV_41291	ASV_18715	ASV_21270
ASV_34534	ASV_24863	ASV_21067
ASV_31701	ASV_50315	ASV_34597
ASV_57323	ASV_56714	ASV_9378
ASV_53079	ASV_51850	ASV_24951
ASV_18908	ASV_58196	ASV_39921
ASV_38039	ASV_35208	ASV_39226
ASV_17095	ASV_31870	ASV_15489
ASV_63468	ASV_35329	ASV_13026
ASV_14364	ASV_57593	ASV_4853
ASV_10739	ASV_13554	ASV_22462
ASV_26965	ASV_43058	ASV_40661
ASV_23797	ASV_13586	ASV_28793
ASV_60387	ASV_57515	ASV_53350
ASV_15106	ASV_34516	ASV_18715
ASV_56829	ASV_1450	ASV_60812
ASV_16203	ASV_27467	ASV_24863
ASV_63434	ASV_33233	ASV_50315
ASV_29308	ASV_7717	ASV_1614
ASV_17858	ASV_1947	ASV_51850
ASV_17743	ASV_13049	ASV_58196
ASV_17464	ASV_15295	ASV_35208
ASV_23028	ASV_34973	ASV_35329
ASV_13411	ASV_35317	ASV_57593
ASV_18961	ASV_46664	ASV_13274
ASV_52727	ASV_2100	ASV_13554
ASV_37920	ASV_47161	ASV_43058
ASV_1237	ASV_60772	ASV_13586
ASV_31838	ASV_50944	ASV_57515
ASV_29290	ASV_48125	ASV_34516
ASV_52999	ASV_2431	ASV_1450
ASV_4607	ASV_18564	ASV_16937
ASV_33957	ASV_65386	ASV_7717
ASV_51526	ASV_20154	ASV_1947
ASV_62003	ASV_6379	ASV_19834
ASV_49474	ASV_42387	ASV_13049
ASV_21486	ASV_16166	ASV_35317
ASV_23206	ASV_18376	ASV_46664
ASV_32047	ASV_9909	ASV_2100
ASV_52089	ASV_36054	ASV_50150
ASV_6486	ASV_8862	ASV_10239
ASV_57074	ASV_37918	ASV_60772
ASV_50275	ASV_32613	ASV_48125
ASV_24925	ASV_40527	ASV_18564
ASV_58352	ASV_34759	ASV_65386
ASV_2808	ASV_27821	ASV_20154
ASV_16656	ASV_63906	ASV_17162
ASV_49499	ASV_55475	ASV_57755
ASV_61492	ASV_38993	ASV_42387
ASV_25282	ASV_29747	ASV_16166
ASV_10566	ASV_36699	ASV_42925
ASV_40826	ASV_1788	ASV_18376
ASV_59205	ASV_24186	ASV_9909
ASV_40397	ASV_55367	ASV_36054
ASV_19753	ASV_27734	ASV_8862
ASV_34465	ASV_25669	ASV_32613
ASV_1296	ASV_21742	ASV_34759
ASV_22973	ASV_10514	ASV_27821
ASV_28258	ASV_15946	ASV_63516
ASV_3345	ASV_46248	ASV_57517
ASV_20289	ASV_49260	ASV_38993
ASV_36253	ASV_17297	ASV_29747
ASV_57800	ASV_8752	ASV_64801
ASV_6948	ASV_2542	ASV_26082
ASV_49744	ASV_44464	ASV_55367
ASV_61546	ASV_9356	ASV_21742
ASV_4147	ASV_60011	ASV_46248
ASV_44516	ASV_31268	ASV_30407
ASV_29132	ASV_7879	ASV_49260
ASV_31035	ASV_8461	ASV_2542
ASV_24222	ASV_278	ASV_44464
ASV_25523	ASV_43000	ASV_9356
ASV_9061	ASV_29986	ASV_59199
ASV_54605	ASV_8312	ASV_31268
ASV_52528	ASV_49153	ASV_7879
ASV_8627	ASV_51005	ASV_278
ASV_59281	ASV_56309	ASV_43000
ASV_53896	ASV_15281	ASV_8693
ASV_52240	ASV_62278	ASV_29986
ASV_50008	ASV_56265	ASV_51005
ASV_61395	ASV_4788	ASV_15281
ASV_47189	ASV_25824	ASV_62278
ASV_447	ASV_28402	ASV_56265
ASV_35551	ASV_58329	ASV_4788
ASV_39003	ASV_19599	ASV_25824
ASV_32037	ASV_53427	ASV_59427
ASV_42970	ASV_7995	ASV_19599
ASV_47275	ASV_9072	ASV_53427
ASV_61359	ASV_62047	ASV_7995
ASV_22256	ASV_38766	ASV_38766
ASV_54868	ASV_6877	ASV_62671
ASV_20239	ASV_62671	ASV_44272
ASV_36582	ASV_44272	ASV_3812
ASV_33556	ASV_3812	ASV_62983
ASV_16971	ASV_6685	ASV_6685
ASV_56275	ASV_5351	ASV_46912
ASV_27707	ASV_46912	ASV_53048
ASV_1891	ASV_53048	ASV_49067
ASV_48222	ASV_49067	ASV_52992
ASV_21310	ASV_52992	ASV_43777
ASV_31785	ASV_36333	ASV_36333
ASV_22348	ASV_365	ASV_60453
ASV_19336	ASV_36536	ASV_36536
ASV_33143	ASV_60707	ASV_60707
ASV_21286	ASV_48295	ASV_48295
ASV_34370	ASV_14839	ASV_32469
ASV_12681	ASV_27096	ASV_53168
ASV_24127	ASV_29042	ASV_41190
ASV_38939	ASV_23763	ASV_27096
ASV_24213	ASV_49618	ASV_53323
ASV_61839	ASV_3590	ASV_15097
ASV_21495	ASV_61594	ASV_33681
ASV_58601	ASV_35327	ASV_65483
ASV_3566	ASV_5139	ASV_29042
ASV_32003	ASV_32515	ASV_49618
ASV_29916	ASV_18121	ASV_61594
ASV_23606	ASV_13570	ASV_35327
ASV_28492	ASV_31180	ASV_5139
ASV_36820	ASV_28445	ASV_18121
ASV_64498	ASV_3718	ASV_48215
ASV_36791	ASV_65446	ASV_13570
ASV_25146	ASV_17522	ASV_28445
ASV_15943	ASV_62992	ASV_3718
ASV_55425	ASV_44778	ASV_29462
ASV_19008	ASV_34391	ASV_14074
ASV_12879	ASV_5989	ASV_54429
ASV_16486	ASV_7346	ASV_65446
ASV_2646	ASV_36543	ASV_17522
ASV_49137	ASV_39810	ASV_62992
ASV_51097	ASV_29459	ASV_64052
ASV_12834	ASV_8071	ASV_23695
ASV_49136	ASV_51772	ASV_7346
ASV_60503	ASV_24839	ASV_29459
ASV_51999	ASV_13918	ASV_8071
ASV_4052	ASV_9456	ASV_40187
ASV_45569	ASV_16190	ASV_24839
ASV_48589	ASV_45179	ASV_13918
ASV_24219	ASV_29955	ASV_24403
ASV_43248	ASV_29220	ASV_9456
ASV_13711	ASV_37044	ASV_45179
ASV_38280	ASV_59474	ASV_29220
ASV_30016	ASV_27074	ASV_37044
ASV_43733	ASV_45878	ASV_59474
ASV_39450	ASV_24261	ASV_45878
ASV_44077	ASV_32864	ASV_24261
ASV_1114	ASV_46913	ASV_32864
ASV_29221	ASV_26439	ASV_46913
ASV_9591	ASV_55917	ASV_54700
ASV_38822	ASV_51160	ASV_61021
ASV_2229	ASV_35710	ASV_52769
ASV_53429	ASV_64354	ASV_51160
ASV_52818	ASV_61712	ASV_61712
ASV_50589	ASV_18277	ASV_41249
ASV_27057	ASV_41249	ASV_36824
ASV_36738	ASV_23921	ASV_23921
ASV_39817	ASV_14280	ASV_14280
ASV_27054	ASV_52915	ASV_52915
ASV_38525	ASV_58474	ASV_58474
ASV_25409	ASV_2316	ASV_38982
ASV_48374	ASV_38982	ASV_46094
ASV_24482	ASV_21277	ASV_8860
ASV_43846	ASV_48188	ASV_20098
ASV_41903	ASV_8860	ASV_5725
ASV_27453	ASV_10642	ASV_29988
ASV_54409	ASV_2907	ASV_46346
ASV_58145	ASV_29988	ASV_17661
ASV_59247	ASV_46346	ASV_30305
ASV_6667	ASV_23810	ASV_2201
ASV_61574	ASV_30305	ASV_40629
ASV_14399	ASV_2201	ASV_47168
ASV_56574	ASV_16006	ASV_45721
ASV_19339	ASV_47168	ASV_42258
ASV_56999	ASV_45721	ASV_11359
ASV_22437	ASV_11359	ASV_48929
ASV_34358	ASV_48929	ASV_60496
ASV_60918	ASV_18504	ASV_36019
ASV_41951	ASV_60496	ASV_95
ASV_16614	ASV_17640	ASV_30696
ASV_23501	ASV_36019	ASV_59560
ASV_63078	ASV_95	ASV_17268
ASV_15221	ASV_30696	ASV_53739
ASV_16350	ASV_22569	ASV_48033
ASV_24592	ASV_59560	ASV_63565
ASV_17695	ASV_17268	ASV_44261
ASV_46600	ASV_10909	ASV_57133
ASV_57377	ASV_1443	ASV_32282
ASV_50621	ASV_53739	ASV_1474
ASV_37378	ASV_48033	ASV_20576
ASV_47797	ASV_63565	ASV_2715
ASV_29673	ASV_44261	ASV_37867
ASV_32997	ASV_51557	ASV_46325
ASV_13572	ASV_32282	ASV_5709
ASV_55864	ASV_1474	ASV_29138
ASV_28902	ASV_20576	ASV_65133
ASV_47067	ASV_2715	ASV_38705
ASV_26172	ASV_37867	ASV_31948
ASV_9801	ASV_45248	ASV_4576
ASV_39994	ASV_47960	ASV_30624
ASV_28912	ASV_34558	ASV_57090
ASV_35110	ASV_36743	ASV_9216
ASV_7579	ASV_43091	ASV_56523
ASV_38890	ASV_65133	ASV_57835
ASV_41534	ASV_38705	ASV_50675
ASV_58355	ASV_31948	ASV_45927
ASV_33675	ASV_4576	ASV_61308
ASV_16854	ASV_9327	ASV_47535
ASV_55476	ASV_48378	ASV_24766
ASV_59495	ASV_30624	ASV_14769
ASV_55538	ASV_57090	ASV_65441
ASV_37080	ASV_52858	ASV_24020
ASV_6437	ASV_23983	ASV_24038
ASV_1959	ASV_6959	ASV_27432
ASV_6368	ASV_4008	ASV_44714
ASV_23455	ASV_57835	ASV_53585
ASV_29122	ASV_50675	ASV_38191
ASV_8653	ASV_45927	ASV_53898
ASV_42924	ASV_61308	ASV_53724
ASV_44559	ASV_24766	ASV_19490
ASV_29358	ASV_14769	ASV_37251
ASV_64222	ASV_53068	ASV_62479
ASV_31951	ASV_24020	ASV_2211
ASV_19387	ASV_24038	ASV_10651
ASV_45377	ASV_35406	ASV_54431
ASV_14146	ASV_47326	ASV_30713
ASV_17991	ASV_44714	ASV_25796
ASV_36840	ASV_53585	ASV_49765
ASV_15265	ASV_53898	ASV_3995
ASV_42490	ASV_53724	ASV_6743
ASV_26608	ASV_45905	ASV_2901
ASV_23494	ASV_19490	ASV_54506
ASV_37107	ASV_35958	ASV_13883
ASV_5747	ASV_37251	ASV_21386
ASV_23450	ASV_49653	ASV_49920
ASV_34552	ASV_30084	ASV_41548
ASV_27538	ASV_34359	ASV_62126
ASV_18216	ASV_2211	ASV_40557
ASV_59785	ASV_10651	ASV_44103
ASV_8595	ASV_54431	ASV_29002
ASV_2368	ASV_30713	ASV_16337
ASV_52654	ASV_15702	ASV_57449
ASV_34473	ASV_25796	ASV_19376
ASV_53156	ASV_3995	ASV_31303
ASV_17367	ASV_6743	ASV_62027
ASV_23033	ASV_37280	ASV_55528
ASV_27523	ASV_21968	ASV_31583
ASV_61208	ASV_54506	ASV_60236
ASV_9890	ASV_13883	ASV_30417
ASV_14338	ASV_21386	ASV_49687
ASV_62869	ASV_49920	ASV_21724
ASV_48859	ASV_39941	ASV_27418
ASV_25101	ASV_62126	ASV_3380
ASV_59365	ASV_40557	ASV_8711
ASV_47122	ASV_42044	ASV_61938
ASV_59613	ASV_44103	ASV_19568
ASV_29777	ASV_29002	ASV_58164
ASV_26288	ASV_16337	ASV_14639
ASV_24155	ASV_52218	ASV_12451
ASV_59339	ASV_315	ASV_26698
ASV_45	ASV_57449	ASV_17151
ASV_29087	ASV_19376	ASV_29896
ASV_36260	ASV_26355	ASV_43129
ASV_47510	ASV_322	ASV_31721
ASV_30007	ASV_31303	ASV_58340
ASV_39376	ASV_62027	ASV_916
ASV_42105	ASV_31583	ASV_3072
ASV_58976	ASV_3404	ASV_50160
ASV_48123	ASV_49687	ASV_53378
ASV_48660	ASV_22663	ASV_38364
ASV_47791	ASV_3380	ASV_48951
ASV_42086	ASV_62260	ASV_49056
ASV_47507	ASV_8711	ASV_37544
ASV_43312	ASV_19568	ASV_5936
ASV_12274	ASV_58164	ASV_10965
ASV_39258	ASV_14639	ASV_23542
ASV_39262	ASV_12451	ASV_17329
ASV_9678	ASV_29896	ASV_54823
ASV_10688	ASV_61920	ASV_5192
ASV_10724	ASV_31721	ASV_8301
ASV_27609	ASV_3495	ASV_32544
ASV_26879	ASV_49519	ASV_34566
ASV_40525	ASV_1750	ASV_43261
ASV_8440	ASV_386	ASV_55559
ASV_1073	ASV_916	ASV_55348
ASV_55854	ASV_3072	ASV_51824
ASV_47698	ASV_50160	ASV_18447
ASV_55513	ASV_63179	ASV_7950
ASV_41304	ASV_62619	ASV_35053
ASV_61825	ASV_53378	ASV_36964
ASV_48807	ASV_48951	ASV_32495
ASV_43747	ASV_49056	ASV_11610
ASV_36780	ASV_31529	ASV_11157
ASV_24649	ASV_6735	ASV_5931
ASV_26123	ASV_37544	ASV_27154
ASV_8651	ASV_10965	ASV_52481
ASV_63427	ASV_23542	ASV_55974
ASV_2053	ASV_17329	ASV_64712
ASV_7319	ASV_32544	ASV_56603
ASV_63202	ASV_56193	ASV_54914
ASV_57742	ASV_36051	ASV_54534
ASV_40569	ASV_43261	ASV_55902
ASV_44484	ASV_9985	ASV_35852
ASV_47634	ASV_33179	ASV_36213
ASV_50491	ASV_55348	ASV_47750
ASV_56552	ASV_51824	ASV_27574
ASV_31715	ASV_22096	ASV_34614
ASV_899	ASV_18447	ASV_27331
ASV_31573	ASV_7950	ASV_23226
ASV_15761	ASV_35053	ASV_62399
ASV_41432	ASV_36964	ASV_49773
ASV_35746	ASV_32495	ASV_45312
ASV_29427	ASV_25328	ASV_61508
ASV_57744	ASV_59782	ASV_40965
ASV_30940	ASV_11157	ASV_60622
ASV_14256	ASV_47816	ASV_16113
ASV_53785	ASV_51000	ASV_19363
ASV_18107	ASV_5931	ASV_57574
ASV_2278	ASV_1239	ASV_3463
ASV_48861	ASV_27154	ASV_58339
ASV_55914	ASV_52481	ASV_38416
ASV_50709	ASV_56603	ASV_51916
ASV_65094	ASV_28578	ASV_6911
ASV_49944	ASV_4493	ASV_10238
ASV_23255	ASV_54534	ASV_51258
ASV_43088	ASV_55902	ASV_32034
ASV_11817	ASV_27663	ASV_23001
ASV_13081	ASV_36213	ASV_30299
ASV_63828	ASV_25549	ASV_23999
ASV_9815	ASV_47750	ASV_19749
ASV_51681	ASV_27574	ASV_19888
ASV_52640	ASV_34614	ASV_1100
ASV_58007	ASV_11242	ASV_49649
ASV_31128	ASV_23226	ASV_20796
ASV_47864	ASV_15574	ASV_11873
ASV_37071	ASV_49773	ASV_6256
ASV_28265	ASV_45312	ASV_42097
ASV_55731	ASV_61508	ASV_59292
ASV_30065	ASV_40965	ASV_58757
ASV_18662	ASV_60622	ASV_23637
ASV_45528	ASV_22525	ASV_27408
ASV_17688	ASV_16113	ASV_14929
ASV_48922	ASV_19363	ASV_34601
ASV_15236	ASV_57574	ASV_15329
ASV_49145	ASV_3463	ASV_32528
ASV_41188	ASV_58339	ASV_22804
ASV_61976	ASV_38416	ASV_2995
ASV_40264	ASV_51916	ASV_37876
ASV_41246	ASV_59651	ASV_42471
ASV_13985	ASV_6911	ASV_21245
ASV_1832	ASV_51258	ASV_21086
ASV_37452	ASV_30299	ASV_27536
ASV_61645	ASV_37768	ASV_62582
ASV_63771	ASV_17394	ASV_10034
ASV_50916	ASV_19888	ASV_37077
ASV_56864	ASV_25117	ASV_23990
ASV_33593	ASV_40934	ASV_4739
ASV_17173	ASV_1100	ASV_38145
ASV_62395	ASV_20796	ASV_44433
ASV_51734	ASV_11873	ASV_65340
ASV_25455	ASV_5454	ASV_28735
ASV_31853	ASV_61543	ASV_26707
ASV_35679	ASV_6256	ASV_13641
ASV_5426	ASV_47097	ASV_11814
ASV_540	ASV_43201	ASV_59527
ASV_60425	ASV_16909	ASV_45199
ASV_44360	ASV_26342	ASV_24330
ASV_9099	ASV_27163	ASV_13348
ASV_34587	ASV_59515	ASV_50601
ASV_8423	ASV_42097	ASV_56841
ASV_26466	ASV_58757	ASV_30210
ASV_20058	ASV_23637	ASV_63753
ASV_38984	ASV_27408	ASV_36417
ASV_29903	ASV_54553	ASV_16950
ASV_15318	ASV_31479	ASV_26837
ASV_18032	ASV_34601	ASV_21196
ASV_50176	ASV_10012	ASV_51848
ASV_61692	ASV_19624	ASV_17405
ASV_21270	ASV_23549	ASV_14890
ASV_16374	ASV_6555	ASV_36149
ASV_8704	ASV_32528	ASV_10765
ASV_37087	ASV_42471	ASV_47283
ASV_65178	ASV_40463	ASV_36276
ASV_52035	ASV_40000	ASV_28096
ASV_12891	ASV_58206	ASV_63779
ASV_12526	ASV_51573	ASV_42463
ASV_17140	ASV_32534	ASV_26617
ASV_31936	ASV_48725	ASV_10985
ASV_52956	ASV_21245	ASV_10543
ASV_21067	ASV_21086	ASV_41869
ASV_34597	ASV_46221	ASV_14903
ASV_20495	ASV_61126	ASV_3405
ASV_10916	ASV_10034	ASV_1858
ASV_55869	ASV_37077	ASV_53564
ASV_39226	ASV_51672	ASV_28157
ASV_49699	ASV_4739	ASV_33659
ASV_26525	ASV_38145	ASV_40300
ASV_4853	ASV_32057	ASV_5077
ASV_22462	ASV_64464	ASV_12773
ASV_52593	ASV_30559	ASV_39654
ASV_46500	ASV_35926	ASV_5762
ASV_12364	ASV_55226	ASV_49751
ASV_25880	ASV_15048	ASV_4992
ASV_60536	ASV_25625	ASV_29326
ASV_50290	ASV_23120	ASV_16285
ASV_49695	ASV_40777	ASV_61153
ASV_7305	ASV_13641	ASV_24110
ASV_4411	ASV_41489	ASV_54712
ASV_40729	ASV_61163	ASV_9653
ASV_44351	ASV_27991	ASV_44925
ASV_56621	ASV_53674	ASV_13624
ASV_60994	ASV_781	ASV_57938
ASV_44962	ASV_30210	ASV_40411
ASV_40661	ASV_8905	ASV_25076
ASV_16913	ASV_63753	ASV_29016
ASV_28793	ASV_64638	ASV_6896
ASV_53350	ASV_26837	ASV_44192
ASV_18153	ASV_1718	ASV_42313
ASV_29533	ASV_51848	ASV_14985
ASV_24672	ASV_14890	ASV_65179
ASV_18715	ASV_10765	ASV_35289
ASV_23512	ASV_47283	ASV_65462
ASV_64706	ASV_37581	ASV_49420
ASV_11131	ASV_48190	ASV_3823
ASV_63423	ASV_58576	ASV_35074
ASV_58196	ASV_38825	ASV_50752
ASV_39282	ASV_18046	ASV_54314
ASV_49366	ASV_30726	ASV_35670
ASV_22194	ASV_29240	ASV_46514
ASV_40906	ASV_33602	ASV_43688
ASV_51361	ASV_42463	ASV_4675
ASV_35208	ASV_41869	ASV_14183
ASV_36934	ASV_36962	ASV_44266
ASV_47062	ASV_1858	ASV_44459
ASV_42767	ASV_53564	ASV_1962
ASV_36777	ASV_44129	ASV_48596
ASV_26910	ASV_33659	ASV_45420
ASV_2509	ASV_40300	ASV_17215
ASV_31870	ASV_30895	ASV_61412
ASV_22812	ASV_14362	ASV_29720
ASV_10390	ASV_19868	ASV_6278
ASV_49267	ASV_54770	ASV_51405
ASV_35329	ASV_10863	ASV_19109
ASV_57593	ASV_63519	ASV_39563
ASV_30337	ASV_1913	ASV_60176
ASV_53212	ASV_5542	ASV_40899
ASV_3111	ASV_55934	ASV_10622
ASV_60013	ASV_6509	ASV_28804
ASV_59787	ASV_39654	ASV_17056
ASV_19768	ASV_5762	ASV_2328
ASV_13274	ASV_44313	ASV_32582
ASV_13554	ASV_5257	ASV_22871
ASV_43058	ASV_51375	ASV_37755
ASV_13586	ASV_57610	ASV_62594
ASV_49030	ASV_13525	ASV_39946
ASV_54689	ASV_22586	ASV_31159
ASV_57515	ASV_4992	ASV_23363
ASV_42174	ASV_59144	ASV_51571
ASV_63645	ASV_55138	ASV_39552
ASV_27686	ASV_24110	ASV_60754
ASV_29181	ASV_10088	ASV_14134
ASV_24671	ASV_28507	ASV_40984
ASV_30326	ASV_65173	ASV_11792
ASV_16500	ASV_54712	ASV_15320
ASV_27467	ASV_9653	ASV_11400
ASV_31256	ASV_44925	ASV_5353
ASV_33233	ASV_47761	ASV_17234
ASV_7717	ASV_46336	ASV_25785
ASV_8484	ASV_13624	ASV_29151
ASV_17322	ASV_57938	ASV_37687
ASV_57174	ASV_40411	ASV_18446
ASV_32326	ASV_38205	ASV_14296
ASV_2331	ASV_22957	ASV_55279
ASV_1947	ASV_33055	ASV_20674
ASV_19834	ASV_54071	ASV_50054
ASV_16743	ASV_32816	ASV_6721
ASV_46180	ASV_40129	ASV_39371
ASV_13049	ASV_43613	ASV_40976
ASV_15295	ASV_42313	ASV_31308
ASV_51016	ASV_14985	ASV_56197
ASV_17570	ASV_15176	ASV_4133
ASV_48768	ASV_32473	ASV_21087
ASV_18468	ASV_10386	ASV_31636
ASV_21645	ASV_22695	ASV_3498
ASV_3048	ASV_57164	ASV_46328
ASV_42530	ASV_35289	ASV_52926
ASV_18508	ASV_43275	ASV_41991
ASV_34973	ASV_2733	ASV_7462
ASV_35317	ASV_138	ASV_19308
ASV_43569	ASV_50573	ASV_32358
ASV_46664	ASV_64791	ASV_25633
ASV_61559	ASV_544	ASV_33496
ASV_3323	ASV_50752	ASV_32780
ASV_9324	ASV_54314	ASV_9145
ASV_2443	ASV_42840	ASV_19104
ASV_8262	ASV_31131	ASV_15181
ASV_23696	ASV_35670	ASV_33797
ASV_64397	ASV_11154	ASV_62135
ASV_2100	ASV_5206	ASV_1565
ASV_41619	ASV_46514	ASV_3275
ASV_1344	ASV_43688	ASV_47848
ASV_8574	ASV_4675	ASV_6702
ASV_47161	ASV_17603	ASV_44896
ASV_17342	ASV_14183	ASV_19525
ASV_51066	ASV_44266	ASV_53436
ASV_9313	ASV_34140	ASV_37189
ASV_58801	ASV_18377	ASV_28690
ASV_2463	ASV_45420	ASV_23609
ASV_22629	ASV_16730	ASV_3875
ASV_15473	ASV_17215	ASV_59647
ASV_43837	ASV_28955	ASV_18937
ASV_818	ASV_11027	ASV_54856
ASV_60772	ASV_51405	ASV_18613
ASV_50944	ASV_5418	ASV_38952
ASV_59948	ASV_40899	ASV_27464
ASV_48125	ASV_49672	ASV_54647
ASV_2431	ASV_17056	ASV_10513
ASV_12508	ASV_2328	ASV_39072
ASV_41059	ASV_26396	ASV_3114
ASV_18564	ASV_49134	ASV_61306
ASV_65386	ASV_57988	ASV_58857
ASV_28728	ASV_55131	ASV_2285
ASV_20154	ASV_31159	ASV_10383
ASV_6379	ASV_8660	ASV_14478
ASV_60523	ASV_50030	ASV_13052
ASV_59867	ASV_10306	ASV_48401
ASV_9673	ASV_15087	ASV_45368
ASV_8994	ASV_50061	ASV_23405
ASV_52658	ASV_52229	ASV_27506
ASV_14500	ASV_14134	ASV_64664
ASV_8112	ASV_40984	ASV_58796
ASV_47565	ASV_28829	ASV_53477
ASV_18183	ASV_59689	ASV_54167
ASV_26995	ASV_14944	ASV_21306
ASV_22458	ASV_54641	ASV_42551
ASV_17162	ASV_15657	ASV_63537
ASV_57755	ASV_17234	ASV_4096
ASV_37982	ASV_18446	ASV_62379
ASV_42387	ASV_30212	ASV_4616
ASV_4312	ASV_24768	ASV_2422
ASV_51945	ASV_14296	ASV_63095
ASV_1623	ASV_55279	ASV_1880
ASV_16166	ASV_37669	ASV_25863
ASV_31320	ASV_44228	ASV_37642
ASV_46906	ASV_4645	ASV_25487
ASV_33506	ASV_55028	ASV_42996
ASV_49216	ASV_51821	ASV_40740
ASV_57577	ASV_43384	ASV_21910
ASV_56278	ASV_50054	ASV_17249
ASV_42925	ASV_18109	ASV_4582
ASV_42721	ASV_61804	ASV_16785
ASV_35869	ASV_4027	ASV_16899
ASV_63443	ASV_39371	ASV_45548
ASV_7286	ASV_29017	ASV_40118
ASV_53957	ASV_31308	ASV_23336
ASV_18725	ASV_4133	ASV_36241
ASV_60230	ASV_883	ASV_50118
ASV_18537	ASV_48891	ASV_50077
ASV_5618	ASV_41736	ASV_28134
ASV_8236	ASV_3498	ASV_29297
ASV_32613	ASV_45580	ASV_57170
ASV_40527	ASV_42133	ASV_24858
ASV_3819	ASV_17364	ASV_21315
ASV_52272	ASV_22008	ASV_55827
ASV_45065	ASV_16349	ASV_41214
ASV_40836	ASV_24171	ASV_65111
ASV_34759	ASV_11892	ASV_27982
ASV_27821	ASV_25633	ASV_6902
ASV_63516	ASV_36463	ASV_25899
ASV_39487	ASV_41040	ASV_17638
ASV_48460	ASV_8232	ASV_63811
ASV_52076	ASV_20282	ASV_50123
ASV_55027	ASV_36162	ASV_14064
ASV_55355	ASV_33809	ASV_51137
ASV_36179	ASV_17710	ASV_15232
ASV_14130	ASV_10294	ASV_8483
ASV_63906	ASV_2763	ASV_38263
ASV_53510	ASV_6511	ASV_14773
ASV_55475	ASV_46437	ASV_48329
ASV_49996	ASV_65118	ASV_65277
ASV_43982	ASV_41265	ASV_18315
ASV_1334	ASV_7580	ASV_3258
ASV_57517	ASV_12827	ASV_27366
ASV_12829	ASV_44410	ASV_14380
ASV_23360	ASV_39794	ASV_5927
ASV_3670	ASV_7651	ASV_10578
ASV_38993	ASV_62135	ASV_9528
ASV_2864	ASV_12277	ASV_54289
ASV_25349	ASV_26653	ASV_19590
ASV_56557	ASV_1565	ASV_25287
ASV_17379	ASV_6656	ASV_43934
ASV_29747	ASV_3275	ASV_11469
ASV_3100	ASV_13268	ASV_30788
ASV_36699	ASV_29944	ASV_60783
ASV_52009	ASV_6702	ASV_8303
ASV_50329	ASV_53436	ASV_20755
ASV_36545	ASV_37189	ASV_25767
ASV_30508	ASV_31196	ASV_19038
ASV_16600	ASV_44314	ASV_29985
ASV_14747	ASV_5316	ASV_50925
ASV_18290	ASV_23609	ASV_28063
ASV_4031	ASV_31534	ASV_17441
ASV_63844	ASV_37066	ASV_18960
ASV_24186	ASV_19785	ASV_64860
ASV_41575	ASV_32297	ASV_9940
ASV_55367	ASV_295	ASV_14755
ASV_43906	ASV_54856	ASV_16492
ASV_34768	ASV_5014	ASV_16077
ASV_26209	ASV_37906	ASV_64939
ASV_3720	ASV_40121	ASV_57095
ASV_6187	ASV_6796	ASV_63281
ASV_3727	ASV_40238	ASV_32365
ASV_36878	ASV_58666	ASV_21982
ASV_14410	ASV_58857	ASV_60193
ASV_8472	ASV_21812	ASV_65311
ASV_9821	ASV_20819	ASV_60841
ASV_56073	ASV_50475	ASV_49578
ASV_56363	ASV_38580	ASV_62334
ASV_27734	ASV_39606	ASV_61477
ASV_55397	ASV_56739	ASV_11795
ASV_63675	ASV_3105	ASV_62540
ASV_25669	ASV_9563	ASV_42428
ASV_16567	ASV_9747	ASV_27181
ASV_21742	ASV_18262	ASV_6305
ASV_10514	ASV_3069	ASV_16742
ASV_15946	ASV_57743	ASV_51818
ASV_6576	ASV_64110	ASV_7521
ASV_12043	ASV_53490	ASV_53612
ASV_46248	ASV_23405	ASV_25448
ASV_30407	ASV_11018	ASV_65513
ASV_49260	ASV_2806	ASV_38322
ASV_3493	ASV_9825	ASV_12469
ASV_22537	ASV_20278	ASV_29361
ASV_55621	ASV_13909	ASV_9870
ASV_50310	ASV_27506	ASV_12191
ASV_7811	ASV_64664	ASV_58542
ASV_36170	ASV_58796	ASV_33482
ASV_17297	ASV_53477	ASV_46152
ASV_36239	ASV_54167	ASV_64136
ASV_19209	ASV_21306	ASV_58128
ASV_43962	ASV_10715	ASV_8716
ASV_36574	ASV_42551	ASV_4635
ASV_21872	ASV_63537	ASV_44362
ASV_8752	ASV_4096	ASV_1882
ASV_2542	ASV_62379	ASV_468
ASV_15808	ASV_4616	ASV_21642
ASV_3402	ASV_38426	ASV_60644
ASV_44464	ASV_2422	ASV_3974
ASV_9356	ASV_63095	ASV_47578
ASV_20049	ASV_25863	ASV_53137
ASV_60692	ASV_37642	ASV_27130
ASV_40092	ASV_42996	ASV_32336
ASV_60249	ASV_21910	ASV_21797
ASV_4115	ASV_46942	ASV_36312
ASV_33180	ASV_17249	ASV_15938
ASV_51183	ASV_4582	ASV_52826
ASV_50318	ASV_16899	ASV_27174
ASV_30499	ASV_45548	ASV_62219
ASV_281	ASV_40118	ASV_58294
ASV_45017	ASV_23336	ASV_50530
ASV_12623	ASV_48650	ASV_65538
ASV_60011	ASV_36241	ASV_40743
ASV_9192	ASV_50118	ASV_62706
ASV_3281	ASV_50077	ASV_65081
ASV_278	ASV_28134	ASV_2412
ASV_29986	ASV_29297	ASV_48229
ASV_64267	ASV_57170	ASV_24098
ASV_8312	ASV_24858	ASV_10435
ASV_12182	ASV_21315	ASV_46792
ASV_49153	ASV_55827	ASV_64428
ASV_48367	ASV_24728	ASV_59487
ASV_51005	ASV_41214	ASV_7552
ASV_325	ASV_65111	ASV_7041
ASV_49951	ASV_6902	ASV_64511
ASV_49538	ASV_25899	ASV_58238
ASV_3636	ASV_63811	ASV_59361
ASV_54930	ASV_50123	ASV_49403
ASV_7617	ASV_14064	ASV_5649
ASV_17651	ASV_51137	ASV_26528
ASV_40313	ASV_15232	ASV_62536
ASV_33337	ASV_8483	ASV_19531
ASV_35847	ASV_38263	ASV_52487
ASV_56309	ASV_14773	ASV_14602
ASV_37146	ASV_48329	ASV_21233
ASV_15281	ASV_13737	ASV_64376
ASV_62278	ASV_65277	ASV_29974
ASV_56265	ASV_18315	ASV_3810
ASV_45913	ASV_27366	ASV_7598
ASV_4788	ASV_14380	ASV_23088
ASV_44996	ASV_5927	ASV_7708
ASV_63264	ASV_9528	ASV_40219
ASV_42060	ASV_54289	ASV_48103
ASV_25824	ASV_14450	ASV_40481
ASV_28402	ASV_55270	ASV_36708
ASV_36832	ASV_19590	ASV_41050
ASV_58329	ASV_25287	ASV_54464
ASV_40921	ASV_43934	ASV_34835
ASV_7087	ASV_30788	ASV_7767
ASV_8540	ASV_60367	ASV_4048
ASV_16964	ASV_60783	ASV_4525
ASV_24374	ASV_8303	ASV_26471
ASV_59427	ASV_20755	ASV_64231
ASV_33658	ASV_25767	ASV_27118
ASV_19599	ASV_50925	ASV_11672
ASV_16213	ASV_454	ASV_33306
ASV_19337	ASV_28063	ASV_25171
ASV_50629	ASV_17441	ASV_60817
ASV_53427	ASV_18960	ASV_52228
ASV_36623	ASV_64860	ASV_46650
ASV_11161	ASV_16492	ASV_23927
ASV_63400	ASV_16077	ASV_10995
ASV_11934	ASV_64939	ASV_6488
ASV_44052	ASV_57095	ASV_19273
ASV_7995	ASV_63281	ASV_60289
ASV_24891	ASV_32181	ASV_27530
ASV_20287	ASV_32365	ASV_6414
ASV_9072	ASV_21982	ASV_25292
ASV_15827	ASV_60193	ASV_11465
ASV_21967	ASV_65311	ASV_41449
ASV_36597	ASV_60841	ASV_27138
ASV_34224	ASV_62334	ASV_13752
ASV_38766	ASV_61477	ASV_61600
ASV_6877	ASV_11795	ASV_910
ASV_32039	ASV_41920	ASV_5694
ASV_62671	ASV_62540	ASV_17889
ASV_44272	ASV_42428	ASV_3279
ASV_52122	ASV_27181	ASV_11108
ASV_58953	ASV_6305	ASV_50039
ASV_65341	ASV_64859	ASV_41048
ASV_63627	ASV_16742	ASV_33834
ASV_32460	ASV_51818	ASV_56929
ASV_24077	ASV_7521	ASV_21890
ASV_41625	ASV_53612	ASV_20350
ASV_3812	ASV_25448	ASV_50328
ASV_62983	ASV_65513	ASV_42857
ASV_15571	ASV_29361	ASV_52364
ASV_55037	ASV_9870	ASV_15344
ASV_22810	ASV_12191	ASV_46849
ASV_6685	ASV_45793	ASV_9633
ASV_10491	ASV_46152	ASV_27213
ASV_6574	ASV_64136	ASV_20353
ASV_5351	ASV_40663	ASV_12164
ASV_34273	ASV_58128	ASV_31223
ASV_4193	ASV_12538	ASV_20898
ASV_59439	ASV_20303	ASV_19
ASV_43506	ASV_8716	ASV_4373
ASV_46912	ASV_4635	ASV_63642
ASV_44878	ASV_3378	ASV_58246
ASV_53048	ASV_1882	ASV_503
ASV_63206	ASV_8804	ASV_27662
ASV_48638	ASV_25798	ASV_7012
ASV_30217	ASV_468	ASV_8186
ASV_60342	ASV_21642	ASV_65610
ASV_32294	ASV_60644	ASV_35936
ASV_49067	ASV_3974	ASV_17694
ASV_15727	ASV_47578	ASV_47574
ASV_50437	ASV_53137	ASV_59690
ASV_64704	ASV_27130	ASV_57395
ASV_58531	ASV_32336	ASV_56614
ASV_52992	ASV_15938	ASV_29154
ASV_64203	ASV_52826	ASV_31864
ASV_48953	ASV_27174	ASV_48143
ASV_43777	ASV_62219	ASV_48410
ASV_63050	ASV_58294	ASV_36143
ASV_64921	ASV_50530	ASV_64882
ASV_31296	ASV_56249	ASV_55560
ASV_44045	ASV_65538	ASV_64811
ASV_36333	ASV_40743	ASV_2275
ASV_365	ASV_65081	ASV_34733
ASV_30611	ASV_2412	ASV_14418
ASV_51968	ASV_48229	ASV_5735
ASV_63406	ASV_48958	ASV_7783
ASV_1276	ASV_24098	ASV_26245
ASV_60453	ASV_54224	ASV_40567
ASV_36536	ASV_10435	ASV_28423
ASV_60707	ASV_46792	ASV_48130
ASV_48295	ASV_64428	ASV_47032
ASV_24059	ASV_7552	ASV_11679
ASV_14839	ASV_7041	ASV_32130
ASV_23976	ASV_30200	ASV_29033
ASV_35228	ASV_64511	ASV_7013
ASV_28037	ASV_58238	ASV_58028
ASV_4893	ASV_49403	ASV_57648
ASV_60526	ASV_5649	ASV_2769
ASV_41768	ASV_62536	ASV_50628
ASV_34747	ASV_52487	ASV_8762
ASV_913	ASV_14602	ASV_11548
ASV_12121	ASV_21233	ASV_51922
ASV_38797	ASV_42460	ASV_25931
ASV_57691	ASV_7598	ASV_30203
ASV_20874	ASV_23088	ASV_50859
ASV_41190	ASV_7708	ASV_29590
ASV_65483	ASV_40219	ASV_55728
ASV_29042	ASV_48103	ASV_28389
ASV_61000	ASV_40481	ASV_7479
ASV_42829	ASV_36708	ASV_10930
ASV_9697	ASV_41050	ASV_65205
ASV_54462	ASV_54464	ASV_38497
ASV_33843	ASV_56901	ASV_46628
ASV_5358	ASV_7767	ASV_10776
ASV_17887	ASV_4048	ASV_58530
ASV_57955	ASV_4525	ASV_8410
ASV_31660	ASV_26471	ASV_39481
ASV_49115	ASV_11672	ASV_17720
ASV_15155	ASV_33306	ASV_33676
ASV_23763	ASV_25171	ASV_44892
ASV_49618	ASV_20881	ASV_31150
ASV_3590	ASV_60817	ASV_47119
ASV_61594	ASV_52228	ASV_19956
ASV_50815	ASV_23927	ASV_24727
ASV_10490	ASV_10995	ASV_41254
ASV_46461	ASV_6488	ASV_18453
ASV_47455	ASV_19273	ASV_41306
ASV_38534	ASV_60289	ASV_44754
ASV_58966	ASV_56692	ASV_65126
ASV_53725	ASV_27530	ASV_27943
ASV_41024	ASV_6414	ASV_3773
ASV_5036	ASV_41449	ASV_38239
ASV_38461	ASV_13752	ASV_52648
ASV_38966	ASV_61600	ASV_4064
ASV_42239	ASV_910	ASV_131
ASV_26384	ASV_5694	ASV_6017
ASV_6149	ASV_3279	ASV_23353
ASV_35327	ASV_11108	ASV_47260
ASV_62228	ASV_50039	ASV_51583
ASV_10233	ASV_41048	ASV_23737
ASV_41295	ASV_33834	ASV_54248
ASV_59885	ASV_50615	ASV_2413
ASV_14533	ASV_50328	ASV_50024
ASV_8495	ASV_42857	ASV_42008
ASV_30126	ASV_50019	ASV_42334
ASV_22323	ASV_48915	ASV_11396
ASV_19306	ASV_46849	ASV_61146
ASV_51789	ASV_57246	ASV_4188
ASV_31986	ASV_9633	ASV_59563
ASV_48963	ASV_27213	ASV_32684
ASV_49108	ASV_20353	ASV_46979
ASV_5139	ASV_12164	ASV_12616
ASV_3683	ASV_19	ASV_45448
ASV_32515	ASV_4373	ASV_59333
ASV_24084	ASV_41843	ASV_4331
ASV_55142	ASV_63642	ASV_50483
ASV_41486	ASV_58246	ASV_9789
ASV_24065	ASV_3305	ASV_18469
ASV_18121	ASV_503	ASV_49995
ASV_61211	ASV_47390	ASV_8195
ASV_3532	ASV_17320	ASV_34992
ASV_37177	ASV_27662	ASV_47294
ASV_48215	ASV_7012	ASV_47
ASV_13570	ASV_16440	ASV_23840
ASV_49698	ASV_49365	ASV_10676
ASV_52680	ASV_8186	ASV_3008
ASV_53776	ASV_65610	ASV_14293
ASV_59878	ASV_35936	ASV_16623
ASV_31180	ASV_2775	ASV_45717
ASV_29470	ASV_17694	ASV_99
ASV_28445	ASV_47574	ASV_34204
ASV_58663	ASV_59690	ASV_40260
ASV_39069	ASV_22149	ASV_43675
ASV_2611	ASV_57395	ASV_16356
ASV_17522	ASV_56614	ASV_21447
ASV_22767	ASV_2180	ASV_54311
ASV_27658	ASV_29154	ASV_11057
ASV_56637	ASV_31864	ASV_20910
ASV_44778	ASV_48143	ASV_32420
ASV_34391	ASV_48410	ASV_14646
ASV_55970	ASV_3549	ASV_8825
ASV_34324	ASV_15477	ASV_1336
ASV_23818	ASV_64882	ASV_10389
ASV_27673	ASV_55560	ASV_36867
ASV_2543	ASV_14431	ASV_23146
ASV_8652	ASV_64811	ASV_32454
ASV_34624	ASV_2275	ASV_39473
ASV_14123	ASV_34733	ASV_52178
ASV_63130	ASV_14418	ASV_32872
ASV_27852	ASV_5735	ASV_61908
ASV_5989	ASV_7783	ASV_18652
ASV_23695	ASV_2599	ASV_53242
ASV_7346	ASV_61500	ASV_3024
ASV_36543	ASV_61847	ASV_42954
ASV_60095	ASV_40567	ASV_58889
ASV_39810	ASV_28423	ASV_16678
ASV_37879	ASV_7939	ASV_34035
ASV_30275	ASV_48130	ASV_15975
ASV_29459	ASV_8763	ASV_60973
ASV_8071	ASV_47032	ASV_49048
ASV_40187	ASV_11679	ASV_15897
ASV_47998	ASV_24634	ASV_55274
ASV_15298	ASV_29033	ASV_26374
ASV_23667	ASV_7013	ASV_47210
ASV_27553	ASV_58028	ASV_38067
ASV_27011	ASV_46123	ASV_44779
ASV_51772	ASV_57648	ASV_31247
ASV_24839	ASV_2769	ASV_20080
ASV_29898	ASV_50628	ASV_54472
ASV_57722	ASV_11548	ASV_9581
ASV_39205	ASV_41987	ASV_16476
ASV_3234	ASV_25931	ASV_51786
ASV_160	ASV_30203	ASV_35342
ASV_19725	ASV_50859	ASV_33827
ASV_16533	ASV_29590	ASV_60887
ASV_36211	ASV_58973	ASV_13006
ASV_43460	ASV_55728	ASV_30745
ASV_36042	ASV_28389	ASV_17855
ASV_43116	ASV_65205	ASV_61267
ASV_15502	ASV_38497	ASV_59764
ASV_43624	ASV_46628	ASV_12585
ASV_52608	ASV_10776	ASV_42785
ASV_55811	ASV_58530	ASV_56655
ASV_43614	ASV_19708	ASV_4056
ASV_44490	ASV_8410	ASV_54986
ASV_13918	ASV_39481	ASV_23846
ASV_17549	ASV_17720	ASV_50142
ASV_65160	ASV_33676	ASV_41834
ASV_49527	ASV_44892	ASV_32496
ASV_15124	ASV_31150	ASV_27296
ASV_43838	ASV_19956	ASV_45035
ASV_33817	ASV_24727	ASV_16082
ASV_24403	ASV_41254	ASV_3781
ASV_9456	ASV_18453	ASV_9389
ASV_11371	ASV_41306	ASV_39863
ASV_7917	ASV_44754	ASV_7416
ASV_46603	ASV_21017	ASV_33682
ASV_2170	ASV_3773	ASV_52194
ASV_16190	ASV_38239	ASV_30598
ASV_2736	ASV_52648	ASV_24700
ASV_31231	ASV_4064	ASV_58311
ASV_45179	ASV_131	ASV_64973
ASV_29955	ASV_6017	ASV_54786
ASV_29220	ASV_50272	ASV_34117
ASV_56080	ASV_47260	ASV_40442
ASV_58703	ASV_54687	ASV_31642
ASV_29103	ASV_51583	ASV_51096
ASV_10432	ASV_2413	ASV_50208
ASV_50189	ASV_50024	ASV_59016
ASV_23054	ASV_42008	ASV_10050
ASV_37044	ASV_45356	ASV_59119
ASV_5214	ASV_11396	ASV_1423
ASV_59474	ASV_4188	ASV_60134
ASV_8016	ASV_59563	ASV_17346
ASV_27074	ASV_32684	ASV_38262
ASV_45878	ASV_40731	ASV_43061
ASV_24261	ASV_46979	ASV_27805
ASV_12588	ASV_29868	ASV_64850
ASV_32864	ASV_12616	ASV_51941
ASV_1218	ASV_372	ASV_55264
ASV_54735	ASV_45448	ASV_61939
ASV_46913	ASV_59333	ASV_1143
ASV_8430	ASV_4331	ASV_43878
ASV_44739	ASV_6280	ASV_5853
ASV_26439	ASV_34767	ASV_29867
ASV_7760	ASV_50483	ASV_34056
ASV_55917	ASV_9789	ASV_2854
ASV_5698	ASV_18469	ASV_32055
ASV_26858	ASV_49995	ASV_47165
ASV_51160	ASV_8195	ASV_2119
ASV_49293	ASV_62560	ASV_223
ASV_30938	ASV_34992	ASV_57089
ASV_42759	ASV_47294	ASV_47616
ASV_1074	ASV_23840	ASV_39809
ASV_17089	ASV_3008	ASV_51956
ASV_50037	ASV_14293	ASV_19296
ASV_47017	ASV_16623	ASV_64754
ASV_14739	ASV_45717	ASV_60958
ASV_16972	ASV_60916	ASV_8601
ASV_8579	ASV_34204	ASV_25497
ASV_9692	ASV_40260	ASV_58983
ASV_8007	ASV_43675	ASV_9988
ASV_34782	ASV_16356	ASV_11405
ASV_22085	ASV_63798	ASV_10869
ASV_35710	ASV_21447	ASV_7836
ASV_64354	ASV_8171	ASV_19726
ASV_61712	ASV_20910	ASV_13058
ASV_18277	ASV_61390	ASV_51047
ASV_41249	ASV_32420	ASV_59498
ASV_36824	ASV_14646	ASV_37047
ASV_18747	ASV_53864	ASV_29970
ASV_23921	ASV_8825	ASV_3362
ASV_45700	ASV_1336	ASV_25387
ASV_60237	ASV_23146	ASV_42781
ASV_21803	ASV_32454	ASV_15908
ASV_64606	ASV_39473	ASV_7779
ASV_28658	ASV_52178	ASV_59237
ASV_14280	ASV_32872	ASV_36301
ASV_52915	ASV_61908	ASV_10758
ASV_30532	ASV_18652	ASV_36139
ASV_34469	ASV_3024	ASV_11820
ASV_58474	ASV_42954	ASV_56783
ASV_2316	ASV_58889	ASV_42129
ASV_38982	ASV_16678	ASV_61446
ASV_49546	ASV_34035	ASV_33305
ASV_54664	ASV_22289	ASV_4125
ASV_21277	ASV_17386	ASV_45385
ASV_40882	ASV_49048	ASV_50794
ASV_473	ASV_36166	ASV_1990
ASV_62857	ASV_15897	ASV_36296
ASV_10345	ASV_7623	ASV_34428
ASV_52539	ASV_4615	ASV_1980
ASV_13513	ASV_26374	ASV_63654
ASV_49953	ASV_47210	ASV_8934
ASV_54285	ASV_38067	ASV_42729
ASV_12755	ASV_27790	ASV_17170
ASV_12729	ASV_44779	ASV_25374
ASV_18691	ASV_31247	ASV_64019
ASV_14816	ASV_20080	ASV_45425
ASV_51496	ASV_54472	ASV_60586
ASV_61925	ASV_51786	ASV_33599
ASV_19682	ASV_43915	ASV_58388
ASV_48188	ASV_1639	ASV_64846
ASV_46094	ASV_35342	ASV_42037
ASV_8860	ASV_33827	ASV_34974
ASV_42499	ASV_34344	ASV_51760
ASV_10642	ASV_30745	ASV_47835
ASV_11439	ASV_17855	ASV_64486
ASV_64005	ASV_42089	ASV_64502
ASV_2907	ASV_59764	ASV_56632
ASV_21526	ASV_12585	ASV_26874
ASV_20098	ASV_4056	ASV_40127
ASV_62551	ASV_54986	ASV_61122
ASV_5725	ASV_50142	ASV_12084
ASV_29988	ASV_5512	ASV_7999
ASV_32233	ASV_38597	ASV_1049
ASV_48895	ASV_32496	ASV_56134
ASV_4134	ASV_21487	ASV_9853
ASV_50454	ASV_13436	ASV_19344
ASV_53749	ASV_48981	ASV_22546
ASV_6586	ASV_42200	ASV_23735
ASV_23115	ASV_43615	ASV_29892
ASV_46346	ASV_27296	ASV_12491
ASV_65030	ASV_45035	ASV_58423
ASV_59562	ASV_16082	ASV_60184
ASV_33266	ASV_30367	ASV_29543
ASV_17661	ASV_7416	ASV_33943
ASV_28713	ASV_33682	ASV_25892
ASV_23810	ASV_52194	ASV_26771
ASV_30305	ASV_30598	ASV_49721
ASV_3022	ASV_24700	ASV_25458
ASV_4869	ASV_58311	ASV_36746
ASV_20837	ASV_64973	ASV_64443
ASV_2201	ASV_25834	ASV_54388
ASV_16891	ASV_34117	ASV_2052
ASV_52860	ASV_59188	ASV_11399
ASV_65209	ASV_49305	ASV_47990
ASV_58217	ASV_31642	ASV_35392
ASV_50427	ASV_51096	ASV_31210
ASV_36019	ASV_7968	ASV_23771
ASV_55529	ASV_19594	ASV_17930
ASV_35447	ASV_50208	ASV_46983
ASV_43939	ASV_59016	ASV_17066
ASV_49599	ASV_32353	ASV_25673
ASV_13697	ASV_30206	ASV_28664
ASV_95	ASV_47251	ASV_18785
ASV_30696	ASV_30626	ASV_34400
ASV_63399	ASV_10050	ASV_25693
ASV_52184	ASV_59119	ASV_59191
ASV_35104	ASV_32511	ASV_25032
ASV_27061	ASV_1423	ASV_42242
ASV_48066	ASV_60134	ASV_24166
ASV_7020	ASV_38262	ASV_39268
ASV_23333	ASV_43061	ASV_14702
ASV_65156	ASV_21272	ASV_37900
ASV_61996	ASV_5883	ASV_5365
ASV_47094	ASV_55264	ASV_31495
ASV_26468	ASV_62482	ASV_49347
ASV_7373	ASV_61939	ASV_5780
ASV_37408	ASV_1143	ASV_58455
ASV_12061	ASV_43878	ASV_4154
ASV_31697	ASV_30618	ASV_37458
ASV_22569	ASV_5853	ASV_39322
ASV_9352	ASV_29867	ASV_35761
ASV_61943	ASV_12925	ASV_56545
ASV_59560	ASV_34056	ASV_43519
ASV_31339	ASV_2854	ASV_16650
ASV_50149	ASV_32055	ASV_32716
ASV_9359	ASV_47165	ASV_56897
ASV_17268	ASV_223	ASV_43396
ASV_63147	ASV_13851	ASV_43421
ASV_28752	ASV_17274	ASV_35432
ASV_10909	ASV_57089	ASV_1938
ASV_6292	ASV_39809	ASV_63237
ASV_6732	ASV_51956	ASV_50973
ASV_23267	ASV_4408	ASV_45153
ASV_1443	ASV_52253	ASV_36936
ASV_42306	ASV_19296	ASV_12742
ASV_54938	ASV_64754	ASV_49488
ASV_34681	ASV_60958	ASV_14097
ASV_705	ASV_11884	ASV_59329
ASV_38429	ASV_8601	ASV_59945
ASV_53739	ASV_14968	ASV_65470
ASV_18495	ASV_10597	ASV_34567
ASV_43214	ASV_58983	ASV_8771
ASV_57140	ASV_9988	ASV_45800
ASV_53509	ASV_11405	ASV_46188
ASV_3712	ASV_2962	ASV_60941
ASV_25031	ASV_13058	ASV_35650
ASV_54745	ASV_51047	ASV_34741
ASV_38339	ASV_29970	ASV_46694
ASV_42182	ASV_3362	ASV_56588
ASV_1500	ASV_25387	ASV_63256
ASV_63626	ASV_42781	ASV_12373
ASV_42195	ASV_58855	ASV_24515
ASV_44935	ASV_15908	ASV_33959
ASV_41338	ASV_27487	ASV_26938
ASV_61703	ASV_59237	ASV_7771
ASV_25335	ASV_36301	ASV_42607
ASV_18567	ASV_36139	ASV_9557
ASV_58580	ASV_56783	ASV_37082
ASV_31825	ASV_4432	ASV_10118
ASV_14654	ASV_61446	ASV_16579
ASV_58403	ASV_29587	ASV_51910
ASV_48033	ASV_33305	ASV_10293
ASV_54386	ASV_45385	ASV_10731
ASV_58019	ASV_35606	ASV_1268
ASV_41330	ASV_48780	ASV_38846
ASV_17665	ASV_1990	ASV_64416
ASV_19144	ASV_36296	ASV_61863
ASV_63565	ASV_34428	ASV_27362
ASV_10940	ASV_1980	ASV_42862
ASV_21195	ASV_63654	ASV_18809
ASV_11343	ASV_8934	ASV_43294
ASV_35810	ASV_17170	ASV_28095
ASV_58583	ASV_25374	ASV_12273
ASV_28687	ASV_45425	ASV_41658
ASV_31275	ASV_47000	ASV_23495
ASV_44261	ASV_60586	ASV_22530
ASV_22548	ASV_81	ASV_55784
ASV_3526	ASV_33599	ASV_1201
ASV_2126	ASV_7666	ASV_24047
ASV_51402	ASV_42037	ASV_241
ASV_47721	ASV_34974	ASV_51237
ASV_57133	ASV_44630	ASV_65113
ASV_37055	ASV_47835	ASV_36103
ASV_48966	ASV_44973	ASV_38585
ASV_51187	ASV_40639	ASV_34746
ASV_35247	ASV_64486	ASV_23050
ASV_31707	ASV_6526	ASV_52182
ASV_9115	ASV_56632	ASV_46516
ASV_42843	ASV_40127	ASV_54405
ASV_4856	ASV_61122	ASV_42276
ASV_53306	ASV_10095	ASV_31957
ASV_5471	ASV_37298	ASV_60719
ASV_51557	ASV_61289	ASV_8665
ASV_32282	ASV_52255	ASV_32390
ASV_1474	ASV_13858	ASV_4849
ASV_20576	ASV_12084	ASV_27284
ASV_2249	ASV_61793	ASV_28451
ASV_2715	ASV_1049	ASV_38546
ASV_14226	ASV_19344	ASV_4424
ASV_27961	ASV_23735	ASV_61175
ASV_43728	ASV_29650	ASV_27994
ASV_24564	ASV_29892	ASV_61660
ASV_56324	ASV_12491	ASV_62103
ASV_37867	ASV_58423	ASV_45481
ASV_54415	ASV_29832	ASV_26986
ASV_16763	ASV_29543	ASV_41872
ASV_34558	ASV_33943	ASV_61502
ASV_45430	ASV_5827	ASV_22405
ASV_22472	ASV_1650	ASV_42803
ASV_4328	ASV_48608	ASV_62288
ASV_32612	ASV_18477	ASV_23523
ASV_65215	ASV_25458	ASV_59751
ASV_57792	ASV_65515	ASV_63511
ASV_38705	ASV_16515	ASV_12371
ASV_64173	ASV_35392	ASV_54768
ASV_13564	ASV_23771	ASV_9953
ASV_19770	ASV_46983	ASV_45938
ASV_46602	ASV_17066	ASV_41720
ASV_42982	ASV_25673	ASV_59115
ASV_51677	ASV_44465	ASV_13003
ASV_35486	ASV_28664	ASV_39199
ASV_32597	ASV_25693	ASV_62008
ASV_5180	ASV_48075	ASV_48399
ASV_21281	ASV_27389	ASV_41172
ASV_50745	ASV_11562	ASV_53886
ASV_13608	ASV_59191	ASV_28284
ASV_539	ASV_24166	ASV_41150
ASV_62275	ASV_37900	ASV_47005
ASV_18091	ASV_4372	ASV_33023
ASV_52312	ASV_5365	ASV_40664
ASV_37734	ASV_14991	ASV_17163
ASV_20618	ASV_8485	ASV_48052
ASV_31948	ASV_58455	ASV_50014
ASV_4576	ASV_4154	ASV_33360
ASV_5848	ASV_37458	ASV_44733
ASV_45698	ASV_35761	ASV_7230
ASV_43335	ASV_56545	ASV_1408
ASV_56763	ASV_43519	ASV_47855
ASV_49444	ASV_50193	ASV_17478
ASV_52199	ASV_25906	ASV_12190
ASV_44840	ASV_16650	ASV_8541
ASV_45505	ASV_51461	ASV_31673
ASV_50481	ASV_43590	ASV_33634
ASV_9327	ASV_32716	ASV_36813
ASV_54011	ASV_4925	ASV_28395
ASV_48378	ASV_56897	ASV_47731
ASV_21042	ASV_43421	ASV_44939
ASV_8917	ASV_3684	ASV_8378
ASV_8955	ASV_56867	ASV_11655
ASV_56251	ASV_35432	ASV_55087
ASV_28755	ASV_6189	ASV_58232
ASV_30624	ASV_63237	ASV_34063
ASV_61331	ASV_45153	ASV_65197
ASV_40057	ASV_49488	ASV_64787
ASV_57090	ASV_45437	ASV_29688
ASV_20480	ASV_41391	ASV_6385
ASV_21518	ASV_52697	ASV_31754
ASV_32779	ASV_34997	ASV_55382
ASV_48877	ASV_64070	ASV_29380
ASV_65628	ASV_59945	ASV_17578
ASV_5467	ASV_45800	ASV_9058
ASV_92	ASV_1586	ASV_50137
ASV_52858	ASV_35650	ASV_8109
ASV_14305	ASV_62739	ASV_638
ASV_3050	ASV_34741	ASV_49975
ASV_1305	ASV_39271	ASV_14271
ASV_11114	ASV_46694	ASV_55551
ASV_33839	ASV_22360	ASV_185
ASV_34379	ASV_56588	ASV_14113
ASV_6711	ASV_57780	ASV_432
ASV_29629	ASV_44163	ASV_53291
ASV_24007	ASV_63256	ASV_32671
ASV_1243	ASV_12373	ASV_49686
ASV_40077	ASV_33959	ASV_25822
ASV_21257	ASV_42607	ASV_29039
ASV_9427	ASV_9557	ASV_60304
ASV_12589	ASV_55613	ASV_61554
ASV_40721	ASV_37082	ASV_40745
ASV_21668	ASV_15341	ASV_53481
ASV_36003	ASV_39925	ASV_35834
ASV_20248	ASV_10118	ASV_6403
ASV_62678	ASV_42311	ASV_62859
ASV_9216	ASV_25990	ASV_24382
ASV_64145	ASV_342	ASV_44057
ASV_6454	ASV_10958	ASV_5722
ASV_28365	ASV_16579	ASV_1838
ASV_14864	ASV_38645	ASV_58173
ASV_17897	ASV_51910	ASV_8741
ASV_48663	ASV_10293	ASV_7821
ASV_456	ASV_10731	ASV_4845
ASV_39551	ASV_64416	ASV_35328
ASV_54604	ASV_61863	ASV_2697
ASV_23983	ASV_27362	ASV_24209
ASV_34935	ASV_25911	ASV_25439
ASV_46267	ASV_42862	ASV_44951
ASV_16241	ASV_56161	ASV_47415
ASV_12019	ASV_50596	ASV_61097
ASV_2925	ASV_28095	ASV_61599
ASV_56523	ASV_48810	ASV_40694
ASV_6959	ASV_22143	ASV_55990
ASV_19813	ASV_12273	ASV_24152
ASV_27874	ASV_41658	ASV_49543
ASV_24642	ASV_22530	ASV_46845
ASV_35793	ASV_241	ASV_41539
ASV_19606	ASV_16119	ASV_11379
ASV_36459	ASV_51237	ASV_41397
ASV_58979	ASV_49531	ASV_34378
ASV_4008	ASV_15330	ASV_57062
ASV_8413	ASV_65494	ASV_22033
ASV_6493	ASV_65113	ASV_44683
ASV_30033	ASV_47822	ASV_16564
ASV_47969	ASV_34746	ASV_3692
ASV_32959	ASV_23050	ASV_55471
ASV_28127	ASV_54405	ASV_53160
ASV_57835	ASV_42276	ASV_46234
ASV_46338	ASV_31957	ASV_39537
ASV_42755	ASV_8665	ASV_35659
ASV_47002	ASV_5200	ASV_41441
ASV_48728	ASV_3691	ASV_2
ASV_50675	ASV_34604	ASV_53685
ASV_45927	ASV_32390	ASV_21173
ASV_61214	ASV_38420	ASV_25964
ASV_61308	ASV_45916	ASV_13399
ASV_17662	ASV_38546	ASV_10406
ASV_47535	ASV_4424	ASV_50662
ASV_26642	ASV_61175	ASV_52691
ASV_57585	ASV_27994	ASV_19284
ASV_58434	ASV_61660	ASV_16381
ASV_24766	ASV_62103	ASV_37542
ASV_37067	ASV_46297	ASV_16179
ASV_14769	ASV_17793	ASV_18225
ASV_62735	ASV_45481	ASV_6010
ASV_5869	ASV_41872	ASV_59318
ASV_30231	ASV_61502	ASV_585
ASV_21609	ASV_22405	ASV_13718
ASV_56341	ASV_10222	ASV_53639
ASV_27085	ASV_40644	ASV_36639
ASV_39944	ASV_52484	ASV_32635
ASV_20907	ASV_47881	ASV_7782
ASV_31154	ASV_62288	ASV_38678
ASV_40431	ASV_59751	ASV_23781
ASV_52739	ASV_12371	ASV_23457
ASV_53898	ASV_9953	ASV_37333
ASV_32025	ASV_28717	ASV_3232
ASV_53724	ASV_8309	ASV_38126
ASV_45905	ASV_26073	ASV_29621
ASV_60936	ASV_59115	ASV_51389
ASV_44441	ASV_13951	ASV_8221
ASV_50398	ASV_13003	ASV_48796
ASV_2761	ASV_27147	ASV_3907
ASV_29456	ASV_39199	ASV_64793
ASV_10202	ASV_41172	ASV_59977
ASV_62697	ASV_52356	ASV_3910
ASV_44202	ASV_53886	ASV_34608
ASV_936	ASV_28284	ASV_64375
ASV_19490	ASV_22941	ASV_52850
ASV_55695	ASV_61176	ASV_39928
ASV_46829	ASV_41150	ASV_44555
ASV_42393	ASV_2703	ASV_5640
ASV_5500	ASV_47005	ASV_24174
ASV_63679	ASV_1683	ASV_31019
ASV_35958	ASV_24783	ASV_52183
ASV_6750	ASV_33023	ASV_55801
ASV_22152	ASV_40664	ASV_40506
ASV_16708	ASV_33360	ASV_40872
ASV_46007	ASV_14234	ASV_56704
ASV_13962	ASV_44733	ASV_57298
ASV_769	ASV_52961	ASV_49003
ASV_43451	ASV_7230	ASV_33063
ASV_64202	ASV_11257	ASV_5730
ASV_62300	ASV_3779	ASV_50229
ASV_18799	ASV_47855	ASV_23647
ASV_40280	ASV_29421	ASV_26467
ASV_24501	ASV_17478	ASV_119
ASV_15601	ASV_8541	ASV_31547
ASV_21636	ASV_61998	ASV_41684
ASV_12663	ASV_53178	ASV_51834
ASV_31441	ASV_47547	ASV_38859
ASV_28835	ASV_43518	ASV_60420
ASV_37251	ASV_32085	ASV_49690
ASV_31890	ASV_28120	ASV_63109
ASV_11125	ASV_8378	ASV_27617
ASV_54544	ASV_48383	ASV_37727
ASV_25816	ASV_48822	ASV_13827
ASV_51654	ASV_55087	ASV_17850
ASV_43737	ASV_58232	ASV_11812
ASV_49653	ASV_65197	ASV_6543
ASV_30084	ASV_29688	ASV_2051
ASV_52205	ASV_29380	ASV_21091
ASV_50313	ASV_63907	ASV_31177
ASV_18274	ASV_17578	ASV_51631
ASV_62479	ASV_13441	ASV_9759
ASV_27717	ASV_9058	ASV_836
ASV_4982	ASV_50137	ASV_47880
ASV_5832	ASV_14309	ASV_8738
ASV_53283	ASV_8109	ASV_8083
ASV_49507	ASV_44081	ASV_36762
ASV_34359	ASV_18977	ASV_2744
ASV_11202	ASV_30632	ASV_570
ASV_22887	ASV_14271	ASV_9269
ASV_44206	ASV_55551	ASV_1133
ASV_8570	ASV_42620	ASV_21359
ASV_35767	ASV_697	ASV_44988
ASV_22896	ASV_42410	ASV_57841
ASV_17417	ASV_42968	ASV_21794
ASV_36026	ASV_34306	ASV_9677
ASV_2985	ASV_14113	ASV_61099
ASV_17363	ASV_13237	ASV_421
ASV_33225	ASV_2555	ASV_15379
ASV_23694	ASV_18233	ASV_33590
ASV_12888	ASV_25192	ASV_53229
ASV_27351	ASV_2346	ASV_36980
ASV_18924	ASV_28929	ASV_62323
ASV_43163	ASV_53291	ASV_25620
ASV_63970	ASV_33277	ASV_59628
ASV_58765	ASV_56417	ASV_64818
ASV_16592	ASV_32671	ASV_35026
ASV_2211	ASV_49686	ASV_62241
ASV_62712	ASV_37376	ASV_13444
ASV_18085	ASV_25822	ASV_53894
ASV_58180	ASV_27485	ASV_17338
ASV_10651	ASV_22744	ASV_594
ASV_20873	ASV_26052	ASV_61601
ASV_8553	ASV_44354	ASV_15164
ASV_7625	ASV_53481	ASV_56516
ASV_55281	ASV_51420	ASV_4474
ASV_41715	ASV_10946	ASV_8077
ASV_56767	ASV_53450	ASV_24811
ASV_54431	ASV_24382	ASV_5307
ASV_60687	ASV_44057	ASV_59433
ASV_24912	ASV_35666	ASV_27608
ASV_44770	ASV_1838	ASV_44781
ASV_27015	ASV_8741	ASV_39052
ASV_30713	ASV_4845	ASV_31300
ASV_20847	ASV_20106	ASV_25422
ASV_15702	ASV_24209	ASV_4046
ASV_53820	ASV_49631	ASV_3878
ASV_25796	ASV_25439	ASV_7073
ASV_64890	ASV_47415	ASV_5396
ASV_63716	ASV_61097	ASV_9261
ASV_4167	ASV_15073	ASV_57172
ASV_49464	ASV_61599	ASV_62322
ASV_23174	ASV_40694	ASV_42949
ASV_42368	ASV_24152	ASV_57751
ASV_44776	ASV_46845	ASV_40949
ASV_22611	ASV_11379	ASV_37545
ASV_38621	ASV_30228	ASV_26273
ASV_13249	ASV_37810	ASV_59338
ASV_6943	ASV_30831	ASV_49311
ASV_45516	ASV_53855	ASV_24232
ASV_39105	ASV_57062	ASV_31817
ASV_23440	ASV_45749	ASV_58273
ASV_5094	ASV_39709	ASV_30755
ASV_17011	ASV_57080	ASV_14040
ASV_61442	ASV_22033	ASV_55644
ASV_49465	ASV_3692	ASV_27877
ASV_45291	ASV_55471	ASV_23896
ASV_28701	ASV_63016	ASV_44848
ASV_20240	ASV_35612	ASV_40831
ASV_10451	ASV_9810	ASV_41597
ASV_22208	ASV_65220	ASV_4013
ASV_63288	ASV_8951	ASV_40349
ASV_28536	ASV_36655	ASV_39635
ASV_49765	ASV_4914	ASV_57788
ASV_42351	ASV_42522	ASV_62696
ASV_3995	ASV_39537	ASV_46599
ASV_62072	ASV_35659	ASV_10608
ASV_6743	ASV_53685	ASV_1477
ASV_36085	ASV_21173	ASV_22543
ASV_28360	ASV_63742	ASV_65469
ASV_24257	ASV_49596	ASV_32404
ASV_33409	ASV_53463	ASV_9658
ASV_37280	ASV_46649	ASV_46157
ASV_22728	ASV_14574	ASV_16142
ASV_29924	ASV_46482	ASV_52510
ASV_2807	ASV_11943	ASV_17836
ASV_1046	ASV_16009	ASV_28534
ASV_8798	ASV_62040	ASV_14818
ASV_41337	ASV_2671	ASV_50052
ASV_25701	ASV_52691	ASV_36605
ASV_59905	ASV_19284	ASV_2242
ASV_21968	ASV_22104	ASV_3662
ASV_18683	ASV_16381	ASV_48477
ASV_38989	ASV_37542	ASV_8505
ASV_64670	ASV_18225	ASV_62198
ASV_38570	ASV_6010	ASV_7100
ASV_44519	ASV_18657	ASV_19904
ASV_23631	ASV_65591	ASV_53690
ASV_28223	ASV_60073	ASV_10733
ASV_50303	ASV_53093	ASV_63191
ASV_35703	ASV_62374	ASV_17967
ASV_12775	ASV_32635	ASV_39577
ASV_19442	ASV_7782	ASV_18898
ASV_14186	ASV_13114	ASV_61264
ASV_900	ASV_36393	ASV_9036
ASV_15825	ASV_30185	ASV_27129
ASV_29633	ASV_37333	ASV_1184
ASV_30974	ASV_2135	ASV_19338
ASV_48852	ASV_57020	ASV_45349
ASV_39941	ASV_3123	ASV_27669
ASV_13657	ASV_3232	ASV_47447
ASV_47087	ASV_29621	ASV_21703
ASV_62137	ASV_3907	ASV_58850
ASV_58956	ASV_59977	ASV_33131
ASV_8438	ASV_3910	ASV_53314
ASV_21372	ASV_34608	ASV_1916
ASV_4240	ASV_39928	ASV_32384
ASV_57733	ASV_13435	ASV_14716
ASV_10455	ASV_13628	ASV_13617
ASV_12519	ASV_26056	ASV_280
ASV_63138	ASV_55938	ASV_36644
ASV_37796	ASV_35856	ASV_13889
ASV_32410	ASV_54357	ASV_10013
ASV_25402	ASV_18471	ASV_33534
ASV_1759	ASV_20105	ASV_33326
ASV_38702	ASV_31019	ASV_15782
ASV_52613	ASV_52183	ASV_9466
ASV_53736	ASV_52463	ASV_47096
ASV_29669	ASV_40872	ASV_42370
ASV_53359	ASV_57298	ASV_54578
ASV_62126	ASV_50229	ASV_52997
ASV_36727	ASV_8037	ASV_46568
ASV_12947	ASV_16375	ASV_10843
ASV_65594	ASV_1768	ASV_43418
ASV_24729	ASV_32777	ASV_39043
ASV_30192	ASV_2713	ASV_6777
ASV_30340	ASV_2796	ASV_39771
ASV_49883	ASV_35718	ASV_32615
ASV_55640	ASV_23647	ASV_63014
ASV_62561	ASV_6950	ASV_48950
ASV_19691	ASV_50989	ASV_46351
ASV_59014	ASV_26467	ASV_37981
ASV_40557	ASV_40865	ASV_5272
ASV_51763	ASV_20455	ASV_49016
ASV_23250	ASV_41684	ASV_5522
ASV_40691	ASV_24455	ASV_63856
ASV_47637	ASV_51834	ASV_60150
ASV_46904	ASV_60660	ASV_12864
ASV_45998	ASV_60420	ASV_14384
ASV_42044	ASV_49690	ASV_34130
ASV_64886	ASV_63109	ASV_1782
ASV_44103	ASV_13827	ASV_8393
ASV_57413	ASV_17850	ASV_31800
ASV_27865	ASV_26373	ASV_4073
ASV_19851	ASV_24608	ASV_43415
ASV_54099	ASV_26952	ASV_36995
ASV_29002	ASV_57539	ASV_38372
ASV_3801	ASV_6543	ASV_60200
ASV_47318	ASV_22737	ASV_28301
ASV_29105	ASV_62031	ASV_21453
ASV_16337	ASV_2051	ASV_63792
ASV_53020	ASV_21091	ASV_56695
ASV_6985	ASV_31177	ASV_14886
ASV_56032	ASV_9759	ASV_2952
ASV_32424	ASV_54441	ASV_53960
ASV_46946	ASV_8562	ASV_443
ASV_46444	ASV_29677	ASV_25049
ASV_60819	ASV_17105	ASV_35338
ASV_58350	ASV_1256	ASV_1015
ASV_47222	ASV_57107	ASV_52134
ASV_57677	ASV_8083	ASV_7204
ASV_53462	ASV_36762	ASV_59005
ASV_52218	ASV_2744	ASV_19437
ASV_46005	ASV_1133	ASV_19620
ASV_29991	ASV_44988	ASV_29961
ASV_8005	ASV_15379	ASV_65517
ASV_23791	ASV_33590	ASV_38954
ASV_5833	ASV_36980	ASV_59935
ASV_36309	ASV_62323	ASV_44919
ASV_64855	ASV_25620	ASV_15053
ASV_29833	ASV_59628	ASV_22314
[truncated: 13,081 more rows]
