# Supplementary material for: Microbiome-Metabolome Analysis of the Immune Microenvironment of the Cecal Contents, Soft Feces, and Hard Feces of Hyplus Rabbits
Source: Oxid Med Cell Longev. 2022 Oct 30;2022:5725442. doi: 10.1155/2022/5725442 (PMC9713467; doi:10.1155/2022/5725442)
Supplement: Supplementary 2 — Table S2: the hierarchical sample metabolic pathway abundance table. [file 5725442.f2.txt]

Supplementary Table S2
Taxonomy	Con1	Con2	Con3	Con4	Con5	Con6	HF1	HF2	HF3	HF4	HF5	HF6	HF7	HF8	SF1	SF2	SF3	SF4	SF5	SF6	SF7	SF8
Christensenellaceae_R-7_group	1.119582	4.452729	1.043793	2.027646	0.270574	0.679416	3.421359	1.535633	7.03323	5.634627	9.212315	11.4241	0	7.21676	9.340173	29.27306	59.908646	27.73844	21.37446	9.862381	13.711587	18.261323
Lachnoclostridium	0	0	0	0	0	0	0	0	0	0	0	0	0	0	24.632383	115.659016	0	0	0	0	0	1.31066
Clostridiales_vadinBB60_group	1.399478	2.671637	2.167882	0.61711	0.541148	1.455888	5.993112	2.605925	4.972208	2.423494	9.710281	5.100049	18.157848	3.836763	6.276015	1.459651	0	0.170829	0.149323	8.965786	9.76552	0.668913
Clostridium_sensu_stricto_12	0	0	0	0	0	0	8.293029	2.706146	5.429745	4.360174	1.585228	2.73261	3.555597	0.353276	2.255315	5.1743	3.414683	8.837603	7.101193	1.63467	1.191148	6.486523
Caproiciproducens	0	0	0	0	0	0	6.796783	2.094047	4.302377	3.635247	1.784365	2.09102	2.465883	0.730811	1.80897	4.878838	2.734681	8.306587	6.847514	0.96062	0.996481	4.949952
Ruminiclostridium_5	1.189555	1.33582	1.766415	1.146061	0.360765	1.06765	0.895522	0.884153	0.386441	0.939104	2.406821	1.836017	1.176897	0.274054	0.849107	0.999762	0	0.234891	0.255982	4.771083	5.939028	1.638836
unclassified_Ruminococcaceae	0	0	4.41605	0	2.16459	1.45589	0.229621	0.232672	0.154576	0.24235	1.12042	1.377011	0	0.456757	0.110753	0.179957	0	0	0	0.352228	1.19578	0
unclassified_Clostridiales	0.769713	0.267164	0.160584	0.088158	0	0.679416	0.03552	0.139603	0	0.060587	0	0.204002	0	0.182703	0	0.699833	0.508778	0.427074	1.408566	0.128083	0	0
uncultured	0	0.445273	0	0	0	0	1.07922	0	0	0.787636	0.207485	0.408004	0.280214	0.091351	0	1.439657	0	0.064061	0.042664	0.128083	0	0.200674
Jeotgalicoccus	0	0	0	0	0	0	0	0	0.154576	0	0.082994	2.04002	0	0	0.110753	0.119971	0	0.106768	0.127991	0	0.279015	0
Pseudomonas	0.559791	0	0.504714	1.385412	0.377962	0	0	0	0	0	0	0	0	0	0	0	0	0	0	0	0	0
Catabacter	0	0	0	0	0	0	0	0	0.077288	0	0.165988	0.204002	0	0	0	1.439657	0.254389	0	0	0	0	0.301011
Staphylococcus	0	0	2.24817	0	0	0	0	0	0	0	0	0	0	0	0	0	0	0	0	0	0	0
Sphingomonas	0	0	0	0	0	0	0	0	0	0	0	0	0	0	0	0.649399	0	0.626403	0.290532	0	0	0
Muribaculaceae	0	0	0	0.61711	0.811722	0	0	0	0	0	0	0	0	0	0	0	0	0	0	0	0	0
Halomonas	0	0	0	0	0	0	0.284158	0.143967	0.185976	0	0	0.210379	0	0	0	0.082481	0	0.37436	0.043997	0	0	0.103473
Macrococcus	1.329506	0	0	0	0	0	0	0	0	0	0	0	0	0	0	0	0	0	0	0	0	0
Flavobacterium	0.279896	0.9796	0	0	0	0	0	0	0	0	0	0	0	0	0	0	0	0	0	0	0	0
Brevibacterium	0.372448	0.758412	0	0	0	0	0	0	0	0	0	0	0	0	0	0	0	0	0	0	0	0
Ruminococcaceae_UCG-014	0	0	0	0	0	0	0	0	0.309153	0	0.414969	0.051	0	0	0	0	0	0	0	0	0	0.100337
